# Supplementary material for: Plasma proteomic signatures of a direct measure of insulin sensitivity in two population cohorts
Source: Diabetologia. 2023 Jun 17;66(9):1643–54. doi: 10.1007/s00125-023-05946-z (PMC10390625; doi:10.1007/s00125-023-05946-z)
Supplement: Supplementary file 2 — Supplementary file2 (XLSX 417 KB) [file 125_2023_5946_MOESM2_ESM.xlsx]

## Sheet: ESM 1
ESM Table 1. Proteins distributions in the Relationship between Insulin Sensitivity and Cardiovascular disease (RISC) and Uppsala Longitudinal Study of Adult Men (ULSAM) cohorts.
					RISC				ULSAM
Protein	UniProt ID	Full Name in OLINK Panel	OLINK Panel	Full protein names	mean	sd	LOD	Below LOD data	mean	sd	LOD	Below LOD data
ANG	P03950	Cardio-metabolic	ANG_P03950_cardio	Angiogenin	8.10466	0.545932	3.84491	0	7.04855	0.978698	0.37904	0.0122
ANGPTL3	Q9Y5C1	Cardio-metabolic	ANGPTL3_Q9Y5C1_cardio	Angiopoietin-related protein 3	3.36724	0.850593	1.86947	0.04722	3.90701	0.507173	0.45948	0.0122
AOC3	Q16853	Cardio-metabolic	AOC3_Q16853_cardio	Membrane primary amine oxidase	3.91512	0.346904	1.25954	0	3.60415	0.34475	1.40364	0.0122
APOM	O95445	Cardio-metabolic	APOM_O95445_cardio	Apolipoprotein M	7.72653	0.355312	3.32785	0	6.31123	0.413039	0.9554	0.0122
C1QTNF1	Q9BXJ1	Cardio-metabolic	C1QTNF1_Q9BXJ1_cardio	Complement C1q tumor necrosis factor-related protein 1	4.79957	0.755872	1.34958	0	5.49267	0.959806	1.46503	0.0122
C2	P06681	Cardio-metabolic	C2_P06681_cardio	Complement C2	5.7611	0.6638	0.57045	0	6.83313	0.479532	0.83222	0.0122
CA1	P00915	Cardio-metabolic	CA1_P00915_cardio	Carbonic anhydrase 1	6.16026	1.34694	1.38621	0	6.20021	1.348	3.44584	0.0122
CA3	P07451	Cardio-metabolic	CA3_P07451_cardio	Carbonic anhydrase 3	1.10336	0.556845	0.25537	0.01574	1.80532	0.691926	0.35394	0.0122
CA4	P22748	Cardio-metabolic	CA4_P22748_cardio	Carbonic anhydrase 4	2.38617	0.313521	1.62351	0.00741	2.41599	0.392161	0.9362	0.0122
CCL14	Q16627	Cardio-metabolic	CCL14_Q16627_cardio	C-C motif chemokine 14	5.91882	0.441082	1.62439	0	6.51462	0.532912	1.34299	0.0122
CCL18	P55774	Cardio-metabolic	CCL18_P55774_cardio	C-C motif chemokine 18	6.17975	0.870291	1.64297	0	6.42828	1.53654	0.61932	0.0122
CCL5	P13501	Cardio-metabolic	CCL5_P13501_cardio	C-C motif chemokine 5	3.1838	1.64178	0.49505	0.08796	6.44276	1.48657	1.30484	0.0122
CD46	P15529	Cardio-metabolic	CD46_P15529_cardio	Membrane cofactor protein	4.15949	0.658521	2.51853	0	4.23069	0.838106	0.81466	0.0122
CD59	P13987	Cardio-metabolic	CD59_P13987_cardio	CD59 glycoprotein	3.17882	0.291205	2.65859	0.01574	-0.0557349	0.398696	-2.0161	0.0122
CDH1	P12830	Cardio-metabolic	CDH1_P12830_cardio	Cadherin-1	5.06993	0.557728	3.05469	0	3.90377	0.75794	-0.52662	0.0122
CES1	P23141	Cardio-metabolic	CES1_P23141_cardio	Liver carboxylesterase 1	2.18332	0.66255	2.18584	0.51852	3.11147	0.729727	1.3167	0.01321
CFHR5	Q9BXR6	Cardio-metabolic	CFHR5_Q9BXR6_cardio	Complement factor H-related protein 5	8.65622	0.530475	1.65737	0	8.36341	0.587046	0.61199	0.0122
CHL1	O00533	Cardio-metabolic	CHL1_O00533_cardio	Neural cell adhesion molecule L1-like protein	3.73294	0.363161	1.4499	0	4.09859	0.313285	1.29473	0.0122
CNDP1	Q96KN2	Cardio-metabolic	CNDP1_Q96KN2_cardio	Beta-Ala-His dipeptidase	2.38719	0.813249	1.79077	0.275	2.86834	0.870534	0.58555	0.01626
COL18A1	P39060	Cardio-metabolic	COL18A1_P39060_cardio	Collagen alpha-1	3.73749	0.488521	0.72018	0	4.40296	0.528453	0.32223	0.0122
COMP	P49747	Cardio-metabolic	COMP_P49747_cardio	Cartilage oligomeric matrix protein	7.57576	0.476772	2.65851	0	8.4374	0.459687	0.78934	0.0122
CR2	P20023	Cardio-metabolic	CR2_P20023_cardio	Complement receptor type 2	6.44757	0.501127	1.6656	0	5.78546	0.518448	1.18626	0.0122
CRTAC1	Q9NQ79	Cardio-metabolic	CRTAC1_Q9NQ79_cardio	Cartilage acidic protein 1	1.20673	0.689565	0.27745	0.06574	4.01018	0.713026	1.23991	0.01321
CST3	P01034	Cardio-metabolic	CST3_P01034_cardio	Cystatin-C	7.86874	0.379871	2.35432	0	7.21088	0.414334	0.07393	0.0122
DEFA1	P59665	Cardio-metabolic	DEFA1_P59665_cardio	Neutrophil defensin 1	2.55264	0.389213	2.83047	0.91759	1.18416	0.511585	1.34328	0.82317
DPP4	P27487	Cardio-metabolic	DPP4_P27487_cardio	Dipeptidyl peptidase 4	5.95041	0.356255	1.93532	0	2.12794	0.340097	-2.66075	0.0122
EFEMP1	Q12805	Cardio-metabolic	EFEMP1_Q12805_cardio	EGF-containing fibulin-like extracellular matrix protein 1	3.89019	0.530724	2.64658	0.01389	3.8223	0.432893	0.68232	0.0122
ENG	P17813	Cardio-metabolic	ENG_P17813_cardio	Endoglin	2.38613	0.28993	0.89958	0	2.6357	0.331513	0.8899	0.0122
F11	P03951	Cardio-metabolic	F11_P03951_cardio	Coagulation factor XI	7.92871	0.360376	0.5404	0	7.54474	0.592835	0.49662	0.0122
F7	P08709	Cardio-metabolic	F7_P08709_cardio	Coagulation factor VII	5.49874	0.393224	2.60094	0	4.77438	0.381372	1.06863	0.0122
FAP	Q12884	Cardio-metabolic	FAP_Q12884_cardio	Prolyl endopeptidase FAP	1.08256	0.357332	0.10933	0.00556	1.12937	0.29567	0.88343	0.19614
FCGR2A	P12318	Cardio-metabolic	FCGR2A_P12318_cardio	Low affinity immunoglobulin gamma Fc region receptor II-a	3.16663	0.597412	0.64935	0.00648	2.99235	0.617164	-0.29347	0.0122
FCGR3B	O75015	Cardio-metabolic	FCGR3B_O75015_cardio	Low affinity immunoglobulin gamma Fc region receptor III-B	4.5882	0.522093	2.99231	0.00278	3.32339	0.521738	-0.02954	0.0122
FCN2	Q15485	Cardio-metabolic	FCN2_Q15485_cardio	Ficolin-2	5.5595	0.969088	1.50423	0	5.857	0.636993	0.43653	0.0122
FETUB	Q9UGM5	Cardio-metabolic	FETUB_Q9UGM5_cardio	Fetuin-B	1.90788	0.545611	-0.22489	0	2.84182	0.466373	0.16647	0.0122
GAS6	Q14393	Cardio-metabolic	GAS6_Q14393_cardio	Growth arrest-specific protein 6	4.09702	0.79559	2.23483	0.01852	3.74744	0.468634	0.56613	0.0122
GNLY	P22749	Cardio-metabolic	GNLY_P22749_cardio	Granulysin	1.96685	0.545503	1.79147	0.37963	1.79871	1.26827	0.56872	0.02642
GP1BA	P07359	Cardio-metabolic	GP1BA_P07359_cardio	Platelet glycoprotein Ib alpha chain	5.21346	0.755208	0.88443	0	6.19076	0.955565	0.89104	0.0122
ICAM1	P05362	Cardio-metabolic	ICAM1_P05362_cardio	Intercellular adhesion molecule 1	7.22992	0.359368	2.36706	0	6.45286	0.367292	0.85352	0.0122
ICAM3	P32942	Cardio-metabolic	ICAM3_P32942_cardio	Intercellular adhesion molecule 3	3.46839	0.306231	3.47495	0.53333	3.87223	0.36096	0.86488	0.0122
IGFBP3	P17936	Cardio-metabolic	IGFBP3_P17936_cardio	Insulin-like growth factor-binding protein 3	5.37938	0.342035	0.73354	0	4.73585	0.489241	-0.3095	0.0122
IGFBP6	P24592	Cardio-metabolic	IGFBP6_P24592_cardio	Insulin-like growth factor-binding protein 6	4.67933	0.391393	1.4334	0	5.62665	0.414568	1.2996	0.0122
IGLC2	P0DOY2	Cardio-metabolic	IGLC2_P0DOY2_cardio	Immunoglobulin lambda constant 2	6.71897	0.491835	5.85473	0.03148	6.17558	0.710585	0.29313	0.0122
IL7R	P16871	Cardio-metabolic	IL7R_P16871_cardio	Interleukin-7 receptor subunit alpha	2.15133	0.523476	1.30915	0.0537	2.8234	0.563526	1.37088	0.01931
ITGAM	P11215	Cardio-metabolic	ITGAM_P11215_cardio	Integrin alpha-M	1.52137	0.449813	2.18054	0.96389	1.89777	0.540463	1.85806	0.48882
KIT	P10721	Cardio-metabolic	KIT_P10721_cardio	Mast/stem cell growth factor receptor Kit	4.72454	0.36181	1.57727	0	4.03661	0.37805	1.47836	0.0122
LILRB1	Q8NHL6	Cardio-metabolic	LILRB1_Q8NHL6_cardio	Leukocyte immunoglobulin-like receptor subfamily B member 1	1.47524	0.291277	-0.05268	0	2.4502	0.339063	0.16416	0.0122
LILRB2	Q8N423	Cardio-metabolic	LILRB2_Q8N423_cardio	Leukocyte immunoglobulin-like receptor subfamily B member 2	3.97077	0.456092	2.05953	0	3.61281	0.464262	0.55516	0.0122
LILRB5	O75023	Cardio-metabolic	LILRB5_O75023_cardio	Leukocyte immunoglobulin-like receptor subfamily B member 5	4.42576	0.817196	0.53738	0	5.08512	0.705382	0.70902	0.0122
LTBP2	Q14767	Cardio-metabolic	LTBP2_Q14767_cardio	Latent-transforming growth factor beta-binding protein 2	0.58329	0.308742	0.97148	0.90741	2.07493	0.417206	1.64627	0.15447
LYVE1	Q9Y5Y7	Cardio-metabolic	LYVE1_Q9Y5Y7_cardio	Lymphatic vessel endothelial hyaluronic acid receptor 1	5.40918	0.375717	0.78552	0	6.16872	0.369185	0.87052	0.0122
MBL2	P11226	Cardio-metabolic	MBL2_P11226_cardio	Mannose-binding protein C	8.70719	1.76354	1.47536	0	9.67512	1.20314	1.20134	0.0122
MEGF9	Q9H1U4	Cardio-metabolic	MEGF9_Q9H1U4_cardio	Multiple epidermal growth factor-like domains protein 9	2.36241	0.336658	0.52263	0	3.80157	0.318694	1.21656	0.0122
MET	P08581	Cardio-metabolic	MET_P08581_cardio	Hepatocyte growth factor receptor	2.79594	0.275623	1.40017	0	3.1264	0.283704	0.98863	0.0122
MFAP5	Q13361	Cardio-metabolic	MFAP5_Q13361_cardio	Microfibrillar-associated protein 5	1.98713	0.678517	1.20163	0.02222	2.37723	0.713657	0.79234	0.0122
NCAM1	P13591	Cardio-metabolic	NCAM1_P13591_cardio	Neural cell adhesion molecule 1	3.82347	0.333253	1.28815	0	4.51928	0.334896	1.25704	0.0122
NID1	P14543	Cardio-metabolic	NID1_P14543_cardio	Nidogen-1	3.99035	0.622974	2.15596	0	3.79469	0.49169	0.41195	0.0122
NOTCH1	P46531	Cardio-metabolic	NOTCH1_P46531_cardio	Neurogenic locus notch homolog protein 1	3.01411	0.252853	1.09958	0	3.64235	0.273509	0.86566	0.0122
NRP1	O14786	Cardio-metabolic	NRP1_O14786_cardio	Neuropilin-1	2.87235	0.24238	2.57054	0.11759	0.644082	0.235086	-0.08653	0.02439
OSMR	Q99650	Cardio-metabolic	OSMR_Q99650_cardio	Oncostatin-M-specific receptor subunit beta	2.27594	0.213671	1.43775	0	0.937661	0.167136	0.42352	0.01423
PAM	P19021	Cardio-metabolic	PAM_P19021_cardio	Peptidyl-glycine alpha-amidating monooxygenase	1.81102	0.679857	0.10536	0.00648	2.38359	0.371046	0.05537	0.01321
PCOLCE	Q15113	Cardio-metabolic	PCOLCE_Q15113_cardio	Procollagen C-endopeptidase enhancer 1	5.88608	0.632039	1.93297	0	6.00451	0.521227	0.36607	0.0122
PLA2G7	Q13093	Cardio-metabolic	PLA2G7_Q13093_cardio	Platelet-activating factor acetylhydrolase	2.16483	0.380412	1.67625	0.06111	2.12975	0.48423	0.77029	0.01321
PLTP	P55058	Cardio-metabolic	PLTP_P55058_cardio	Phospholipid transfer protein	2.14257	0.352673	1.53035	0.02222	1.98414	0.337233	1.4447	0.03862
PLXNB2	O15031	Cardio-metabolic	PLXNB2_O15031_cardio	Plexin-B2	2.07055	0.253874	1.52177	0.01296	1.72982	0.325367	0.36917	0.0122
PRCP	P42785	Cardio-metabolic	PRCP_P42785_cardio	Lysosomal Pro-X carboxypeptidase	1.67799	0.506155	2.12686	0.84444	-0.985391	0.381391	-0.85195	0.73171
PROC	P04070	Cardio-metabolic	PROC_P04070_cardio	Vitamin K-dependent protein C	5.3806	0.415471	1.69438	0	4.67366	0.426357	-0.22278	0.0122
PRSS2	P07478	Cardio-metabolic	PRSS2_P07478_cardio	Trypsin-2	2.56205	0.419761	0.80055	0	3.0473	0.588543	0.42612	0.0122
PTPRS	Q13332	Cardio-metabolic	PTPRS_Q13332_cardio	Receptor-type tyrosine-protein phosphatase S	1.16249	0.345058	0.34487	0.02407	1.26075	0.30508	-0.47072	0.0122
QPCT	Q16769	Cardio-metabolic	QPCT_Q16769_cardio	Glutaminyl-peptide cyclotransferase	2.3766	0.664143	2.36799	0.34352	-1.3296	0.420823	-3.01048	0.01321
REG1A	P05451	Cardio-metabolic	REG1A_P05451_cardio	Lithostathine-1-alpha	7.12664	0.502657	1.91768	0	7.81642	0.5607	1.61973	0.0122
REG3A	Q06141	Cardio-metabolic	REG3A_Q06141_cardio	Regenerating islet-derived protein 3-alpha	1.06883	0.242133	1.5077	0.96574	0.993677	0.273045	1.09954	0.74492
SAA4	P35542	Cardio-metabolic	SAA4_P35542_cardio	Serum amyloid A-4 protein	3.7385	0.828351	0.58036	0	3.0444	0.79818	0.48472	0.01321
SELL	P14151	Cardio-metabolic	SELL_P14151_cardio	L-selectin	8.193	0.337212	0.70307	0	8.43566	0.351134	0.50805	0.0122
SERPINA5	P05154	Cardio-metabolic	SERPINA5_P05154_cardio	Plasma serine protease inhibitor	9.17753	0.494466	2.19131	0	8.4906	0.440381	0.59505	0.0122
SERPINA7	P05543	Cardio-metabolic	SERPINA7_P05543_cardio	Thyroxine-binding globulin	5.03235	0.40304	1.65811	0	5.01621	0.345688	0.68232	0.0122
SOD1	P00441	Cardio-metabolic	SOD1_P00441_cardio	Superoxide dismutase	1.83429	0.63394	2.39677	0.83333	-0.24841	0.842414	-0.18573	0.72053
SPARCL1	Q14515	Cardio-metabolic	SPARCL1_Q14515_cardio	SPARC-like protein 1	2.62677	0.303985	1.76965	0.00556	2.97942	0.373926	0.6029	0.0122
ST6GAL1	P15907	Cardio-metabolic	ST6GAL1_P15907_cardio	Beta-galactoside alpha-2,6-sialyltransferase 1	3.50483	0.558089	1.5125	0	3.80269	0.665179	1.17083	0.0122
TCN2	P20062	Cardio-metabolic	TCN2_P20062_cardio	Transcobalamin-2	3.91963	0.351661	1.69057	0	4.33609	0.415227	0.90031	0.0122
TGFBI	Q15582	Cardio-metabolic	TGFBI_Q15582_cardio	Transforming growth factor-beta-induced protein ig-h3	8.77753	0.515352	2.35325	0	9.06014	0.52048	2.16102	0.0122
TGFBR3	Q03167	Cardio-metabolic	TGFBR3_Q03167_cardio	Transforming growth factor beta receptor type 3	2.72293	0.742345	1.04475	0.02315	3.03922	0.709406	1.59875	0.03659
THBS4	P35443	Cardio-metabolic	THBS4_P35443_cardio	Thrombospondin-4	5.1354	0.608089	1.71763	0	5.24971	0.610313	0.55314	0.0122
TIE1	P35590	Cardio-metabolic	TIE1_P35590_cardio	Tyrosine-protein kinase receptor Tie-1	2.00615	0.306242	1.13683	0.0037	1.73331	0.265169	0.30398	0.01321
TIMD4	Q96H15	Cardio-metabolic	TIMD4_Q96H15_cardio	T-cell immunoglobulin and mucin domain-containing protein 4	4.31299	0.495641	0.93445	0	3.73832	0.489841	0.81413	0.0122
TIMP1	P01033	Cardio-metabolic	TIMP1_P01033_cardio	Metalloproteinase inhibitor 1	6.23634	0.432418	2.67933	0	5.00842	0.423224	-0.8671	0.0122
TNC	P24821	Cardio-metabolic	TNC_P24821_cardio	Tenascin	2.65504	0.705208	0.93632	0	3.91901	0.688218	0.58715	0.0122
TNXB	P22105	Cardio-metabolic	TNXB_P22105_cardio	Tenascin-X	1.58257	0.317828	1.24411	0.13704	1.5633	0.279735	0.73778	0.01524
UMOD	P07911	Cardio-metabolic	UMOD_P07911_cardio	Uromodulin	1.89919	0.3238	1.50088	0.10741	1.55349	0.294793	1.08244	0.05183
VASN	Q6EMK4	Cardio-metabolic	VASN_Q6EMK4_cardio	Vasorin	2.87807	0.291991	1.43804	0	1.91934	0.275391	0.23348	0.0122
VCAM1	P19320	Cardio-metabolic	VCAM1_P19320_cardio	Vascular cell adhesion protein 1	5.20908	0.321521	2.31099	0	5.17768	0.346529	0.44695	0.0122
ACE2	Q9BYF1	Cardiovascular II	ACE2_Q9BYF1_cardio_ii	Angiotensin-converting enzyme 2	3.94158	0.541928	1.18512	0	4.35142	0.574503	0.10967	0.01016
ADAM-TS13	Q76LX8	Cardiovascular II	ADAM_TS13_Q76LX8_cardio_ii	A disintegrin and metalloproteinase with thrombospondin motifs 13	5.97147	0.176196	1.39838	0	6.10306	0.15129	1.06536	0.01016
ADM	P35318	Cardiovascular II	ADM_P35318_cardio_ii	Pro-adrenomedullin	8.00446	0.755495	3.43749	0.0037	5.94994	1.46031	1.13194	0.01728
AGRP	O00253	Cardiovascular II	AGRP_O00253_cardio_ii	Agouti-related protein	4.61751	0.402336	1.26947	0	5.51571	0.397193	0.30225	0.01016
AMBP	P02760	Cardiovascular II	AMBP_P02760_cardio_ii	Alpha-1-microglobulin	8.29753	0.210381	2.93168	0	7.89022	0.182055	0.72822	0.01016
ANGPT1	Q15389	Cardiovascular II	ANG_1_Q15389_cardio_ii	Angiopoietin-1	7.77201	1.76534	2.01793	0.00093	8.64355	1.05473	0.25319	0.01016
BMP-6	P22004	Cardiovascular II	BMP_6_P22004_cardio_ii	Bone morphogenetic protein 6	5.31086	1.03547	2.57193	0.02407	4.21675	1.00514	1.27518	0.01016
BNP	P16860	Cardiovascular II	BNP_P16860_cardio_ii	Natriuretic peptides B	1.68829	0.409651	1.83447	0.73333	1.13013	0.725326	0.84266	0.39126
BOC	Q9BWV1	Cardiovascular II	BOC_Q9BWV1_cardio_ii	Brother of CDO	5.07719	0.322402	2.41053	0	4.15816	0.258154	0.67646	0.01016
CA5A	P35218	Cardiovascular II	CA5A_P35218_cardio_ii	Carbonic anhydrase 5A, mitochondrial	3.08293	0.901971	1.95036	0.06759	2.43304	0.785107	1.21225	0.03049
CCL17	Q92583	Cardiovascular II	CCL17_Q92583_cardio_ii	C-C motif chemokine 17	8.7132	1.19899	2.22853	0	8.64158	1.05594	0.18369	0.01016
CCL3	P10147	Cardiovascular II	CCL3_P10147_cardio_ii	C-C motif chemokine 3	6.87289	0.592672	2.03283	0	6.67455	0.67751	0.62195	0.01016
CD4	P01730	Cardiovascular II	CD4_P01730_cardio_ii	T-cell surface glycoprotein CD4	5.19341	0.40692	2.21035	0	5.14874	0.381601	0.55927	0.01016
CD40-L	P29965	Cardiovascular II	CD40_L_P29965_cardio_ii	CD40 ligand	4.38068	1.51529	1.79717	0	4.47305	1.25135	0.82812	0.01016
CD84	Q9UIB8	Cardiovascular II	CD84_Q9UIB8_cardio_ii	SLAM family member 5	5.7542	0.633924	3.15945	0	4.53694	0.447551	0.73531	0.01016
CEACAM8	P31997	Cardiovascular II	CEACAM8_P31997_cardio_ii	Carcinoembryonic antigen-related cell adhesion molecule 8	4.31771	0.607405	1.92281	0	4.34463	0.507723	1.27235	0.01016
CTRC	Q99895	Cardiovascular II	CTRC_Q99895_cardio_ii	Chymotrypsin-C	10.5962	0.841484	3.3324	0	10.0498	0.859156	1.051	0.01016
CTSL1	P07711	Cardiovascular II	CTSL1_P07711_cardio_ii	Procathepsin L	8.9424	0.714695	2.57545	0	7.28842	0.370988	0.22652	0.01016
CXCL1	P09341	Cardiovascular II	CXCL1_P09341_cardio_ii	Growth-regulated alpha protein	8.79711	1.36877	2.47805	0	9.32705	0.999566	1.76814	0.01016
DCN	P07585	Cardiovascular II	DCN_P07585_cardio_ii	Decorin	5.59928	0.406942	1.71717	0	5.27106	0.277073	0.64869	0.01016
DECR1	Q16698	Cardiovascular II	DECR1_Q16698_cardio_ii	2,4-dienoyl-CoA reductase	3.55808	1.74605	1.55914	0.07685	5.44178	1.76495	2.25537	0.02642
Dkk-1	O94907	Cardiovascular II	Dkk_1_O94907_cardio_ii	Dickkopf-related protein 1	9.45699	0.87501	2.28258	0	9.23581	0.642967	0.79546	0.01016
FABP2	P12104	Cardiovascular II	FABP2_P12104_cardio_ii	Fatty acid-binding protein, intestinal	8.9691	0.734896	2.80967	0	9.23436	0.696993	1.16679	0.01016
FGF-21	Q9NSA1	Cardiovascular II	FGF_21_Q9NSA1_cardio_ii	Fibroblast growth factor 21	6.88958	1.26481	1.87653	0	7.51273	1.26728	1.60492	0.01016
FGF-23	Q9GZV9	Cardiovascular II	FGF_23_Q9GZV9_cardio_ii	Fibroblast growth factor 23	3.07483	0.601995	1.77212	0.00278	4.44721	0.69902	1.21701	0.01016
FS	P19883	Cardiovascular II	FS_P19883_cardio_ii	Follistatin	11.4053	0.586458	2.41761	0	11.7591	0.422254	1.75257	0.01016
Gal-9	O00182	Cardiovascular II	Gal_9_O00182_cardio_ii	Galectin-9	9.24993	0.313636	4.00978	0	8.38206	0.294334	0.61174	0.01016
GDF-2	Q9UK05	Cardiovascular II	GDF_2_Q9UK05_cardio_ii	Growth/differentiation factor 2	8.33217	0.555663	1.75028	0	9.55793	0.632883	1.19694	0.01016
GH	P01241	Cardiovascular II	GH_P01241_cardio_ii	Somatotropin	10.5134	2.14368	3.92535	0	7.94176	1.89345	1.21331	0.01016
GIF	P27352	Cardiovascular II	GIF_P27352_cardio_ii	Cobalamin binding intrinsic factor	7.07278	0.738259	1.86564	0	7.95925	1.01198	1.01046	0.01016
GLO1	Q04760	Cardiovascular II	GLO1_Q04760_cardio_ii	Lactoylglutathione lyase	5.05042	1.10489	2.49594	0.00185	3.73048	0.947776	0.63925	0.01016
GT	P51161	Cardiovascular II	GT_P51161_cardio_ii	Gastrotropin	2.84005	0.622625	1.35959	0	2.03369	0.577172	0.52895	0.01321
HAOX1	Q9UJM8	Cardiovascular II	HAOX1_Q9UJM8_cardio_ii	Hydroxyacid oxidase 1	3.53235	1.60773	0.87674	0.025	5.00446	1.29744	0.71145	0.01016
HB-EGF	Q99075	Cardiovascular II	HB_EGF_Q99075_cardio_ii	Proheparin-binding EGF-like growth factor	4.77474	0.926843	1.57156	0	5.75013	0.573184	0.31738	0.01016
HO-1	P09601	Cardiovascular II	HO_1_P09601_cardio_ii	Heme oxygenase 1	12.0511	0.488166	2.845	0	11.4626	0.437693	2.47745	0.01016
hOSCAR	Q8IYS5	Cardiovascular II	hOSCAR_Q8IYS5_cardio_ii	Osteoclast-associated immunoglobulin-like receptor	10.7627	0.256587	1.7242	0	10.7703	0.231377	1.71508	0.01016
HSP 27	P04792	Cardiovascular II	HSP_27_P04792_cardio_ii	Heat shock protein beta-1	10.4162	0.998045	3.24335	0	9.97466	0.741032	2.5015	0.01016
IDUA	P35475	Cardiovascular II	IDUA_P35475_cardio_ii	Alpha-L-iduronidase	3.1272	1.57761	0.73899	0.09444	5.54461	0.790652	0.17147	0.01016
IgG Fc receptor II-b	P31994	Cardiovascular II	IgG_Fc_receptor_II_b_P31994_cardio_ii	Low affinity immunoglobulin gamma Fc region receptor II-b	3.2763	0.758775	1.55811	0.01019	4.2212	0.916694	1.24311	0.0122
IL-17D	Q8TAD2	Cardiovascular II	IL_17D_Q8TAD2_cardio_ii	Interleukin-17D	3.14762	0.370642	2.60951	0.04815	2.76405	0.351209	1.07258	0.01016
IL-1ra	P18510	Cardiovascular II	IL_1ra_P18510_cardio_ii	Interleukin-1 receptor antagonist protein	4.50995	0.716159	1.06945	0	4.80118	0.629339	1.73709	0.01016
IL-27	Q8NEV9 Q14213	Cardiovascular II	IL_27_Q8NEV9_Q14213_cardio_ii	Interleukin-27 subunit alpha, Interleukin-27 subunit beta	4.87344	0.551885	1.75265	0	6.01073	0.470857	0.77915	0.01016
IL-4RA	P24394	Cardiovascular II	IL_4RA_P24394_cardio_ii	Interleukin-4 receptor subunit alpha	2.87033	0.310607	2.09343	0.0037	2.54361	0.333788	0.67994	0.01016
IL16	Q14005	Cardiovascular II	IL16_Q14005_cardio_ii	Pro-interleukin-16	6.00977	0.571296	0.83315	0	6.32168	0.485418	-0.26852	0.01016
IL18	Q14116	Cardiovascular II	IL18_Q14116_cardio_ii	Interleukin-18	8.84738	0.540136	2.01544	0	8.71584	0.552374	0.94065	0.01016
IL1RL2	Q9HB29	Cardiovascular II	IL1RL2_Q9HB29_cardio_ii	Interleukin-1 receptor-like 2	4.6039	0.468972	1.85289	0	4.93975	0.39686	1.60726	0.01016
IL6	P05231	Cardiovascular II	IL6_P05231_cardio_ii	Interleukin-6	4.19468	0.672259	2.53433	0.00093	3.39606	0.895826	0.94875	0.01016
ITGB1BP2	Q9UKP3	Cardiovascular II	ITGB1BP2_Q9UKP3_cardio_ii	Integrin beta-1-binding protein 2	3.04222	1.91586	2.01223	0.40926	4.29549	1.53699	2.74336	0.2185
KIM1	Q96D42	Cardiovascular II	KIM1_Q96D42_cardio_ii	Hepatitis A virus cellular receptor 1	7.61755	0.69974	1.45594	0	7.6346	0.767611	1.71589	0.01016
LEP	P41159	Cardiovascular II	LEP_P41159_cardio_ii	Leptin	6.4411	1.27253	2.2842	0.00833	6.84119	1.05543	1.29947	0.01016
LOX-1	P78380	Cardiovascular II	LOX_1_P78380_cardio_ii	Oxidized low-density lipoprotein receptor 1	7.07381	0.702755	2.43639	0	6.71982	0.535062	0.8807	0.01016
LPL	P06858	Cardiovascular II	LPL_P06858_cardio_ii	Lipoprotein lipase	9.35823	0.687603	2.67414	0	9.40916	0.641497	1.1329	0.01016
MARCO	Q9UEW3	Cardiovascular II	MARCO_Q9UEW3_cardio_ii	Macrophage receptor MARCO	8.52741	1.09142	2.88437	0	6.20516	0.593206	0.50781	0.01016
MERTK	Q12866	Cardiovascular II	MERTK_Q12866_cardio_ii	Tyrosine-protein kinase Mer	6.62137	0.40484	1.90391	0	6.32424	0.381118	1.29175	0.01016
MMP12	P39900	Cardiovascular II	MMP12_P39900_cardio_ii	Macrophage metalloelastase	6.71469	0.59079	1.84833	0	7.37047	0.719938	0.79468	0.01016
MMP7	P09237	Cardiovascular II	MMP7_P09237_cardio_ii	Matrilysin	5.24893	0.980209	2.31566	0	9.24512	1.33854	2.47713	0.01016
NEMO	Q9Y6K9	Cardiovascular II	NEMO_Q9Y6K9_cardio_ii	NF-kappa-B essential modulator	4.56648	1.40393	2.24026	0.00463	3.91353	1.11454	0.96748	0.01016
PAPPA	Q13219	Cardiovascular II	PAPPA_Q13219_cardio_ii	Pappalysin-1	2.41142	0.932533	1.36028	0.13519	3.32155	0.72403	0.63821	0.02439
PAR-1	P25116	Cardiovascular II	PAR_1_P25116_cardio_ii	Proteinase-activated receptor 1	9.08751	0.6361	3.10554	0	8.73635	0.47188	0.77951	0.01016
PARP-1	P09874	Cardiovascular II	PARP_1_P09874_cardio_ii	Poly [ADP-ribose] polymerase 1	2.91678	1.12016	1.02087	0.01852	3.32625	0.643973	1.06065	0.03252
PD-L2	Q9BQ51	Cardiovascular II	PD_L2_Q9BQ51_cardio_ii	Programmed cell death 1 ligand 2	3.67002	0.364746	1.26577	0	3.35591	0.362476	0.72233	0.01016
PDGF subunit B	P01127	Cardiovascular II	PDGF_subunit_B_P01127_cardio_ii	Platelet-derived growth factor subunit B	10.1235	1.62938	2.79976	0	9.87469	0.994599	1.73594	0.01016
PGF	P49763	Cardiovascular II	PGF_P49763_cardio_ii	Placenta growth factor	8.16987	0.301465	1.8519	0	8.14834	0.322752	1.00483	0.01016
PIgR	P01833	Cardiovascular II	PIgR_P01833_cardio_ii	Polymeric immunoglobulin receptor	7.012	0.140068	6.40858	0.00093	6.67392	0.150717	1.09349	0.01016
PRELP	P51888	Cardiovascular II	PRELP_P51888_cardio_ii	Prolargin	6.63371	0.187792	0.67743	0	8.37975	0.217678	0.34895	0.01016
PRSS27	Q9BQR3	Cardiovascular II	PRSS27_Q9BQR3_cardio_ii	Serine protease 27	9.62516	0.472999	1.55529	0	8.97578	0.444682	1.89245	0.01016
PRSS8	Q16651	Cardiovascular II	PRSS8_Q16651_cardio_ii	Prostasin	9.66286	0.386704	1.43647	0	8.79421	0.348424	1.2717	0.01016
PSGL-1	Q14242	Cardiovascular II	PSGL_1_Q14242_cardio_ii	P-selectin glycoprotein ligand 1	6.20225	0.242202	2.72727	0	4.52712	0.311722	0.77881	0.01016
PTX3	P26022	Cardiovascular II	PTX3_P26022_cardio_ii	Pentraxin-related protein PTX3	3.22568	0.49939	1.05166	0.00093	4.81126	0.441746	1.22561	0.01016
RAGE	Q15109	Cardiovascular II	RAGE_Q15109_cardio_ii	Advanced glycosylation end product-specific receptor	5.5967	0.345798	2.34971	0	13.6106	0.416433	0.47224	0.01016
REN	P00797	Cardiovascular II	REN_P00797_cardio_ii	Renin	7.69886	0.827721	2.95919	0	6.92059	0.805032	0.86026	0.01016
SCF	P21583	Cardiovascular II	SCF_P21583_cardio_ii	Kit ligand	10.8031	0.424009	2.52276	0	9.02881	0.434181	1.03526	0.01016
SERPINA12	Q8IW75	Cardiovascular II	SERPINA12_Q8IW75_cardio_ii	Serpin A12	4.18554	1.25691	0.47068	0	3.1975	0.912	0.2092	0.01016
SLAMF7	Q9NQ25	Cardiovascular II	SLAMF7_Q9NQ25_cardio_ii	SLAM family member 7	3.82378	0.582461	2.62538	0.01111	4.21576	0.678271	1.61539	0.01016
SOD2	P04179	Cardiovascular II	SOD2_P04179_cardio_ii	Superoxide dismutase mitochondrial	9.74999	0.317542	2.17593	0	9.97782	0.0984642	1.00178	0.01016
SORT1	Q99523	Cardiovascular II	SORT1_Q99523_cardio_ii	Sortilin	8.1336	0.351198	1.35823	0	8.80988	0.302532	1.19484	0.01016
SPON2	Q9BUD6	Cardiovascular II	SPON2_Q9BUD6_cardio_ii	Spondin-2	9.79794	0.844754	2.81079	0	8.6019	0.416086	0.72754	0.01016
SRC	P12931	Cardiovascular II	SRC_P12931_cardio_ii	Proto-oncogene tyrosine-protein kinase Src	6.23353	1.59402	1.80278	0	6.68211	1.60857	0.81051	0.01016
STK4	Q13043	Cardiovascular II	STK4_Q13043_cardio_ii	Serine/threonine-protein kinase 4	3.92795	2.12601	3.30508	0.46481	3.72451	1.75561	1.06922	0.12602
TF	P13726	Cardiovascular II	TF_P13726_cardio_ii	Tissue factor	6.86319	0.31723	2.65613	0	5.70264	0.282326	0.59545	0.01016
TGM2	P21980	Cardiovascular II	TGM2_P21980_cardio_ii	Protein-glutamine gamma-glutamyltransferase 2	9.03628	1.19018	2.16175	0	9.04269	1.00589	1.53936	0.01016
THBS2	P35442	Cardiovascular II	THBS2_P35442_cardio_ii	Thrombospondin-2	6.26617	0.296929	1.86771	0	6.01832	0.251823	0.16219	0.01016
THPO	P40225	Cardiovascular II	THPO_P40225_cardio_ii	Thrombopoietin	3.5506	0.372597	2.4185	0	3.06989	0.407734	0.38628	0.01016
TIE2	Q02763	Cardiovascular II	TIE2_Q02763_cardio_ii	Angiopoietin-1 receptor	8.36159	0.281005	2.32536	0	7.90212	0.246813	1.24616	0.01016
TM	P07204	Cardiovascular II	TM_P07204_cardio_ii	Thrombomodulin	10.2054	0.323341	2.46175	0	10.8411	0.304905	1.41596	0.01016
TNFRSF10A	O00220	Cardiovascular II	TNFRSF10A_O00220_cardio_ii	Tumor necrosis factor receptor superfamily member 10A	3.00483	0.346858	1.6372	0	3.9444	0.352943	1.40249	0.01016
TNFRSF11A	Q9Y6Q6	Cardiovascular II	TNFRSF11A_Q9Y6Q6_cardio_ii	Tumor necrosis factor receptor superfamily member 11A	6.19632	0.385127	2.32841	0	6.01144	0.420036	1.28271	0.01016
TNFRSF13B	O14836	Cardiovascular II	TNFRSF13B_O14836_cardio_ii	Tumor necrosis factor receptor superfamily member 13B	9.51637	0.34781	1.89124	0	10.232	0.469566	1.35388	0.01016
TRAIL-R2	O14763	Cardiovascular II	TRAIL_R2_O14763_cardio_ii	Tumor necrosis factor receptor superfamily member 10B	5.46489	0.397254	2.13148	0	6.04552	0.363194	0.95423	0.01016
VEGFD	O43915	Cardiovascular II	VEGFD_O43915_cardio_ii	Vascular endothelial growth factor D	7.56932	0.464176	2.14556	0.00093	7.94234	0.414317	0.65135	0.01016
VSIG2	Q96IQ7	Cardiovascular II	VSIG2_Q96IQ7_cardio_ii	V-set and immunoglobulin domain-containing protein 2	3.70452	0.447118	1.3681	0	4.95878	0.506587	1.85375	0.01016
XCL1	P47992	Cardiovascular II	XCL1_P47992_cardio_ii	Lymphotactin	4.62347	0.643986	1.27156	0	4.65696	0.582885	0.32199	0.01016
ALCAM	Q13740	Cardiovascular III	ALCAM_Q13740_cardio_iii	CD166 antigen	6.33188	0.272708	2.0738	0	7.26541	0.286292	0.81613	0.01118
AP-N	P15144	Cardiovascular III	AP_N_P15144_cardio_iii	Aminopeptidase N	5.84112	0.302608	2.28648	0	4.89602	0.299873	0.61126	0.01118
AXL	P30530	Cardiovascular III	AXL_P30530_cardio_iii	Tyrosine-protein kinase receptor UFO	9.56822	0.33984	3.23975	0	8.91065	0.356541	2.10726	0.01118
AZU1	P20160	Cardiovascular III	AZU1_P20160_cardio_iii	Azurocidin	4.99872	0.916879	2.98317	0	2.45265	0.655165	0.202	0.01118
BLM hydrolase	Q13867	Cardiovascular III	BLM_hydrolase_Q13867_cardio_iii	Bleomycin hydrolase	6.50666	0.477064	3.4988	0	2.26547	0.435319	0.54584	0.01118
CASP-3	P42574	Cardiovascular III	CASP_3_P42574_cardio_iii	Caspase-3	7.98173	1.9064	3.04696	0	5.86347	1.69681	0.31751	0.01118
CCL15	Q16663	Cardiovascular III	CCL15_Q16663_cardio_iii	C-C motif chemokine 15	8.26456	0.538529	2.42244	0	7.19792	0.505042	1.06958	0.01118
CCL16	O15467	Cardiovascular III	CCL16_O15467_cardio_iii	C-C motif chemokine 16	7.45941	0.605385	1.32678	0	6.69577	0.662696	0.4065	0.01118
CCL24	O00175	Cardiovascular III	CCL24_O00175_cardio_iii	C-C motif chemokine 24	6.71463	0.951975	1.89272	0	5.39296	1.05482	0.66686	0.01118
CD163	Q86VB7	Cardiovascular III	CD163_Q86VB7_cardio_iii	Scavenger receptor cysteine-rich type 1 protein M130	8.03855	0.486673	1.31087	0	8.06791	0.506646	1.11885	0.01118
CD93	Q9NPY3	Cardiovascular III	CD93_Q9NPY3_cardio_iii	Complement component C1q receptor	11.9294	0.312267	2.19762	0	10.8061	0.341174	1.16477	0.01118
CDH5	P33151	Cardiovascular III	CDH5_P33151_cardio_iii	Cadherin-5	4.57812	0.387527	2.11522	0	4.36889	0.374849	1.1707	0.01118
CHI3L1	P36222	Cardiovascular III	CHI3L1_P36222_cardio_iii	Chitinase-3-like protein 1	7.17391	0.720729	1.81956	0	4.28655	0.822001	-1.94914	0.01118
CHIT1	Q13231	Cardiovascular III	CHIT1_Q13231_cardio_iii	Chitotriosidase-1	6.8376	1.43657	1.74048	0.03241	5.64021	1.36856	1.36767	0.0498
CNTN1	Q12860	Cardiovascular III	CNTN1_Q12860_cardio_iii	Contactin-1	5.02137	0.358792	1.71989	0	4.14992	0.376227	0.12466	0.01118
COL1A1	P02452	Cardiovascular III	COL1A1_P02452_cardio_iii	Collagen alpha-1	3.35965	0.526929	1.13598	0	2.84104	0.394908	0.39775	0.01118
CPA1	P15085	Cardiovascular III	CPA1_P15085_cardio_iii	Carboxypeptidase A1	5.92075	0.816249	2.28493	0	5.53636	0.813907	0.53974	0.01118
CPB1	P15086	Cardiovascular III	CPB1_P15086_cardio_iii	Carboxypeptidase B	6.3748	0.616993	1.50183	0	5.7769	0.733704	0.49041	0.01118
CSTB	P04080	Cardiovascular III	CSTB_P04080_cardio_iii	Cystatin-B	5.31274	0.593658	2.67171	0	3.90287	0.593264	1.69136	0.01118
CTSD	P07339	Cardiovascular III	CTSD_P07339_cardio_iii	Cathepsin D	5.13042	0.386075	3.05605	0	2.79768	0.487392	1.14987	0.01118
CTSZ	Q9UBR2	Cardiovascular III	CTSZ_Q9UBR2_cardio_iii	Cathepsin Z	5.96815	0.36121	1.84882	0	5.48159	0.394462	0.81768	0.01118
CXCL16	Q9H2A7	Cardiovascular III	CXCL16_Q9H2A7_cardio_iii	C-X-C motif chemokine 16	6.32062	0.296592	2.40559	0	5.30775	0.311012	1.09431	0.01118
DLK-1	P80370	Cardiovascular III	DLK_1_P80370_cardio_iii	Protein delta homolog 1	7.15116	0.61325	2.62957	0	6.01244	0.647431	0.86791	0.01118
EGFR	P00533	Cardiovascular III	EGFR_P00533_cardio_iii	Epidermal growth factor receptor	3.96489	0.241617	1.02145	0	2.93041	0.217204	0.90392	0.01118
Ep-CAM	P16422	Cardiovascular III	Ep_CAM_P16422_cardio_iii	Epithelial cell adhesion molecule	7.13836	1.0278	2.9481	0	5.14916	0.919182	2.05421	0.01118
EPHB4	P54760	Cardiovascular III	EPHB4_P54760_cardio_iii	Ephrin type-B receptor 4	5.1792	0.333238	1.49718	0	5.52059	0.334969	1.61126	0.01118
FABP4	P15090	Cardiovascular III	FABP4_P15090_cardio_iii	Fatty acid-binding protein, adipocyte	6.43558	0.746786	3.5111	0	5.10237	0.687312	1.65389	0.01118
FAS	P25445	Cardiovascular III	FAS_P25445_cardio_iii	Tumor necrosis factor receptor superfamily member 6	6.18541	0.40994	1.2987	0	6.07589	0.445947	0.21366	0.01118
Gal-3	P17931	Cardiovascular III	Gal_3_P17931_cardio_iii	Galectin-3	6.71911	0.373743	1.63418	0	3.29044	0.3721	-0.1963	0.01118
Gal-4	P56470	Cardiovascular III	Gal_4_P56470_cardio_iii	Galectin-4	4.00864	0.522518	1.69553	0	3.97266	0.487909	0.97853	0.01118
GDF-15	Q99988	Cardiovascular III	GDF_15_Q99988_cardio_iii	Growth/differentiation factor 15	5.9497	0.461684	1.28833	0	6.05429	0.493185	0.18474	0.01118
GP6	Q9HCN6	Cardiovascular III	GP6_Q9HCN6_cardio_iii	Platelet glycoprotein VI	3.31498	0.935603	1.78882	0.00278	2.25031	0.764384	0.73027	0.01321
GRN	P28799	Cardiovascular III	GRN_P28799_cardio_iii	Progranulin	7.17875	0.322785	2.26347	0	5.48839	0.343636	0.64133	0.01118
ICAM-2	P13598	Cardiovascular III	ICAM_2_P13598_cardio_iii	Intercellular adhesion molecule 2	6.04834	0.39952	1.88871	0	5.3075	0.410994	2.13722	0.01118
IGFBP-1	P08833	Cardiovascular III	IGFBP_1_P08833_cardio_iii	Insulin-like growth factor-binding protein 1	6.36186	1.02595	2.36714	0	5.82858	0.794975	1.02492	0.01118
IGFBP-2	P18065	Cardiovascular III	IGFBP_2_P18065_cardio_iii	Insulin-like growth factor-binding protein 2	8.56006	0.674934	1.21121	0	8.2526	0.603832	0.10059	0.01118
IGFBP-7	Q16270	Cardiovascular III	IGFBP_7_Q16270_cardio_iii	Insulin-like growth factor-binding protein 7	8.48271	0.353283	1.8887	0	7.74856	0.404795	1.01266	0.01118
IL-17RA	Q96F46	Cardiovascular III	IL_17RA_Q96F46_cardio_iii	Interleukin-17 receptor A	4.46811	0.557626	1.87779	0	4.04062	0.5513	1.68356	0.01118
IL-18BP	O95998	Cardiovascular III	IL_18BP_O95998_cardio_iii	Interleukin-18-binding protein	6.78394	0.327841	1.939	0	6.30471	0.351445	1.10987	0.01118
IL-1RT1	P14778	Cardiovascular III	IL_1RT1_P14778_cardio_iii	Interleukin-1 receptor type 1	7.13421	0.289948	2.40146	0	6.38703	0.297046	2.57381	0.01118
IL-1RT2	P27930	Cardiovascular III	IL_1RT2_P27930_cardio_iii	Interleukin-1 receptor type 2	5.97434	0.326241	2.39793	0	5.2255	0.352243	1.1221	0.01118
IL-6RA	P08887	Cardiovascular III	IL_6RA_P08887_cardio_iii	Interleukin-6 receptor subunit alpha	12.7792	0.651159	2.6551	0	11.7792	0.465217	1.53638	0.01118
IL2-RA	P01589	Cardiovascular III	IL2_RA_P01589_cardio_iii	Interleukin-2 receptor subunit alpha	4.87656	0.422872	2.08287	0	3.661	0.467448	0.81539	0.01118
ITGB2	P05107	Cardiovascular III	ITGB2_P05107_cardio_iii	Integrin beta-2	7.71222	0.427622	2.25807	0	6.34049	0.432706	0.84369	0.01118
JAM-A	Q9Y624	Cardiovascular III	JAM_A_Q9Y624_cardio_iii	Junctional adhesion molecule A	6.17089	1.36802	1.86914	0	4.77373	1.24948	0.30335	0.01118
KLK6	Q92876	Cardiovascular III	KLK6_Q92876_cardio_iii	Kallikrein-6	6.59396	0.33059	2.40686	0	2.40163	0.45068	2.51079	0.5874
LDL receptor	P01130	Cardiovascular III	LDL_receptor_P01130_cardio_iii	Low-density lipoprotein receptor	5.65309	0.59078	2.71207	0	3.98214	0.545324	0.50199	0.01118
LTBR	P36941	Cardiovascular III	LTBR_P36941_cardio_iii	Tumor necrosis factor receptor superfamily member 3	4.90953	0.311856	1.97182	0	4.01825	0.348151	0.78868	0.01118
MB	P02144	Cardiovascular III	MB_P02144_cardio_iii	Myoglobin	7.35839	0.532664	2.99039	0	7.90393	0.547775	2.14146	0.01118
MCP-1	P13500	Cardiovascular III	MCP_1_P13500_cardio_iii	C-C motif chemokine 2	4.73822	0.398733	1.86846	0	4.16682	0.530754	0.86582	0.01118
MEPE	Q9NQ76	Cardiovascular III	MEPE_Q9NQ76_cardio_iii	Matrix extracellular phosphoglycoprotein	6.37641	0.584317	1.6951	0	5.24218	0.578284	1.14403	0.01118
MMP-2	P08253	Cardiovascular III	MMP_2_P08253_cardio_iii	72 kDa type IV collagenase	4.36274	0.628104	1.35961	0	3.61456	0.462472	0.2897	0.01118
MMP-3	P08254	Cardiovascular III	MMP_3_P08254_cardio_iii	Stromelysin-1	6.67185	0.785385	1.54056	0	8.06958	0.567773	1.56413	0.01118
MMP-9	P14780	Cardiovascular III	MMP_9_P14780_cardio_iii	Matrix metalloproteinase-9	4.67701	0.916181	1.43859	0	4.66855	0.870614	0.97928	0.01118
MPO	P05164	Cardiovascular III	MPO_P05164_cardio_iii	Myeloperoxidase	4.44208	0.432516	2.07318	0	3.26539	0.423867	0.6783	0.01118
Notch 3	Q9UM47	Cardiovascular III	Notch_3_Q9UM47_cardio_iii	Neurogenic locus notch homolog protein 3	5.26422	0.412059	2.23399	0	5.26473	0.391415	1.00736	0.01118
NT-proBNP	P16860	Cardiovascular III	NT_proBNP_NA_cardio_iii	N-terminal prohormone brain natriuretic peptide	3.74525	0.925062	2.29397	0.04907	3.51387	1.15648	1.76583	0.05183
OPG	O00300	Cardiovascular III	OPG_O00300_cardio_iii	Tumor necrosis factor receptor superfamily member 11B	4.53732	0.391452	1.92311	0	4.02908	0.346002	1.06505	0.01118
OPN	P10451	Cardiovascular III	OPN_P10451_cardio_iii	Osteopontin	6.84495	0.562384	1.68753	0	7.13299	0.591435	0.97191	0.01118
PAI	P05121	Cardiovascular III	PAI_P05121_cardio_iii	Plasminogen activator inhibitor 1	6.21182	1.13532	1.80383	0	6.07435	0.82292	0.52308	0.01118
PCSK9	Q8NBP7	Cardiovascular III	PCSK9_Q8NBP7_cardio_iii	Proprotein convertase subtilisin/kexin type 9	3.11918	0.412539	1.09828	0	3.01704	0.385209	0.82578	0.01118
PDGF subunit A	P04085	Cardiovascular III	PDGF_subunit_A_P04085_cardio_iii	Platelet-derived growth factor subunit A	4.66366	1.22816	2.34126	0.0213	3.8898	0.836953	1.7823	0.01524
PECAM-1	P16284	Cardiovascular III	PECAM_1_P16284_cardio_iii	Platelet endothelial cell adhesion molecule	5.48388	0.854717	1.69174	0	5.00009	0.810681	0.80578	0.01118
PGLYRP1	O75594	Cardiovascular III	PGLYRP1_O75594_cardio_iii	Peptidoglycan recognition protein 1	8.40703	0.444195	2.7457	0	7.2905	0.497258	0.19197	0.01118
PI3	P19957	Cardiovascular III	PI3_P19957_cardio_iii	Elafin	4.75181	0.518351	1.13747	0	2.57901	0.587209	2.68608	0.64431
PLC	P98160	Cardiovascular III	PLC_P98160_cardio_iii	Basement membrane-specific heparan sulfate proteoglycan core protein	7.3515	0.392216	1.74197	0	8.08285	0.337406	0.59249	0.01118
PON3	Q15166	Cardiovascular III	PON3_Q15166_cardio_iii	Serum paraoxonase/lactonase 3	5.90198	0.945134	1.57816	0	5.89007	0.765512	0.79863	0.01118
PRTN3	P24158	Cardiovascular III	PRTN3_P24158_cardio_iii	Myeloblastin	5.40303	0.617968	1.87704	0	3.75101	0.541561	-0.37636	0.01118
PSP-D	P35247	Cardiovascular III	PSP_D_P35247_cardio_iii	Pulmonary surfactant-associated protein D	3.66143	0.691279	2.23364	0.01667	3.36779	0.760081	0.98028	0.01118
RARRES2	Q99969	Cardiovascular III	RARRES2_Q99969_cardio_iii	Retinoic acid receptor responder protein 2	12.3355	0.357921	2.01025	0	11.4768	0.340751	0.97106	0.01118
RETN	Q9HD89	Cardiovascular III	RETN_Q9HD89_cardio_iii	Resistin	7.15707	0.450553	2.0134	0	6.05615	0.539581	0.40975	0.01118
SCGB3A2	Q96PL1	Cardiovascular III	SCGB3A2_Q96PL1_cardio_iii	Secretoglobin family 3A member 2	3.9703	0.934345	1.62899	0	2.75836	0.859018	0.61292	0.01118
SELE	P16581	Cardiovascular III	SELE_P16581_cardio_iii	E-selectin	13.3699	0.610804	4.73901	0	11.9791	0.599488	3.3803	0.01118
SELP	P16109	Cardiovascular III	SELP_P16109_cardio_iii	P-selectin	10.7162	0.973374	2.1602	0	9.97887	0.798838	1.38113	0.01118
SHPS-1	P78324	Cardiovascular III	SHPS_1_P78324_cardio_iii	Tyrosine-protein phosphatase non-receptor type substrate 1	4.09311	0.409658	1.70549	0	3.62461	0.404512	0.92777	0.01118
SPON1	Q9HCB6	Cardiovascular III	SPON1_Q9HCB6_cardio_iii	Spondin-1	1.43338	0.234467	1.23732	0.18704	2.11488	0.318477	1.545	0.02642
ST2	Q01638	Cardiovascular III	ST2_Q01638_cardio_iii	Interleukin-1 receptor-like 1	4.95758	0.55859	2.12056	0	4.56548	0.48348	1.41828	0.01118
t-PA	P00750	Cardiovascular III	t_PA_P00750_cardio_iii	Tissue-type plasminogen activator	7.41635	0.927623	2.12166	0	7.2204	0.96627	1.67557	0.01118
TFF3	Q07654	Cardiovascular III	TFF3_Q07654_cardio_iii	Trefoil factor 3	6.25607	0.899996	1.53758	0	4.85102	0.404214	0.10439	0.01118
TFPI	P10646	Cardiovascular III	TFPI_P10646_cardio_iii	Tissue factor pathway inhibitor	10.5555	0.392299	2.7831	0	9.32472	0.477318	0.75168	0.01118
TIMP4	Q99727	Cardiovascular III	TIMP4_Q99727_cardio_iii	Metalloproteinase inhibitor 4	4.06557	0.43855	2.5794	0	3.36877	0.510965	0.55168	0.01118
TLT-2	Q5T2D2	Cardiovascular III	TLT_2_Q5T2D2_cardio_iii	Trem-like transcript 2 protein	5.84427	0.449773	3.33013	0	5.0237	0.570118	2.08844	0.01118
TNF-R1	P19438	Cardiovascular III	TNF_R1_P19438_cardio_iii	Tumor necrosis factor receptor superfamily member 1A	7.18204	0.323731	1.8638	0	6.72378	0.387067	1.32971	0.01118
TNF-R2	P20333	Cardiovascular III	TNF_R2_P20333_cardio_iii	Tumor necrosis factor receptor superfamily member 1B	5.77252	0.352983	1.98551	0	5.81081	0.408257	1.65195	0.01118
TNFRSF10C	O14798	Cardiovascular III	TNFRSF10C_O14798_cardio_iii	Tumor necrosis factor receptor superfamily member 10C	7.29811	0.511648	3.25588	0	6.67087	0.52378	1.97756	0.01118
TNFRSF14	Q92956	Cardiovascular III	TNFRSF14_Q92956_cardio_iii	Tumor necrosis factor receptor superfamily member 14	5.35783	0.475301	1.93843	0	4.74192	0.47922	1.33349	0.01118
TNFSF13B	Q9Y275	Cardiovascular III	TNFSF13B_Q9Y275_cardio_iii	Tumor necrosis factor ligand superfamily member 13B	7.50714	0.360988	1.67285	0	6.82013	0.370151	1.4682	0.01118
TR-AP	P13686	Cardiovascular III	TR_AP_P13686_cardio_iii	Tartrate-resistant acid phosphatase type 5	4.39606	0.53276	1.3562	0	3.16454	0.443652	-0.12982	0.01118
TR	P02786	Cardiovascular III	TR_P02786_cardio_iii	Transferrin receptor protein 1	6.27669	0.566786	1.57257	0	6.18729	0.50665	0.9926	0.01118
U-PAR	Q03405	Cardiovascular III	U_PAR_Q03405_cardio_iii	Urokinase plasminogen activator surface receptor	6.04068	0.416271	2.34393	0	5.36696	0.390219	1.04378	0.01118
uPA	P00749	Cardiovascular III	uPA_P00749_cardio_iii	Urokinase-type plasminogen activator	6.41533	0.434718	1.74197	0	4.73334	0.406409	0.11641	0.01118
vWF	P04275	Cardiovascular III	vWF_P04275_cardio_iii	von Willebrand factor	8.23226	1.04376	2.61603	0	7.4698	1.03135	1.47107	0.01118
ACAN	P16112	Development	ACAN_P16112_develo	Aggrecan core protein	3.38228	0.314564	1.56645	0	3.30693	0.308388	0.28908	0.01016
ANGPTL4	Q9BY76	Development	ANGPTL4_Q9BY76_develo	Angiopoietin-related protein 4	4.10313	1.11249	2.29031	0.07778	3.41954	0.688545	0.39791	0.01118
ARSA	P15289	Development	ARSA_P15289_develo	Arylsulfatase A	3.83032	0.709125	1.56299	0	2.2026	0.560875	-0.28731	0.01016
B4GALT1	P15291	Development	B4GALT1_P15291_develo	Beta-1,4-galactosyltransferase 1	3.26436	0.312137	1.82621	0.00093	3.10574	0.437714	0.12079	0.01016
B4GAT1	O43505	Development	B4GAT1_O43505_develo	Beta-1,4-glucuronyltransferase 1	5.71339	0.299581	2.37841	0	4.31056	0.313503	0.60059	0.01016
BCAM	P50895	Development	BCAM_P50895_develo	Basal cell adhesion molecule	4.56354	0.296241	2.1422	0	2.71222	0.309473	0.62754	0.01016
BLVRB	P30043	Development	BLVRB_P30043_develo	Flavin reductase	3.55006	1.31247	1.51988	0.04722	-0.0191692	1.099	-0.73823	0.20833
BST1	Q10588	Development	BST1_Q10588_develo	ADP-ribosyl cyclase/cyclic ADP-ribose hydrolase 2	2.09279	0.279129	1.91308	0.23426	1.05074	0.196668	1.24837	0.84553
CA2	P00918	Development	CA2_P00918_develo	Carbonic anhydrase 2	6.31126	1.33612	2.57468	0.00463	3.98007	1.42239	1.15039	0.01016
CA6	P23280	Development	CA6_P23280_develo	Carbonic anhydrase 6	1.79977	0.723555	1.81331	0.51481	1.19849	0.695903	-0.78794	0.02033
CCL21	O00585	Development	CCL21_O00585_develo	C-C motif chemokine 21	3.59977	0.391776	2.6585	0.00185	1.39174	0.440582	0.06685	0.01016
CD109	Q6YHK3	Development	CD109_Q6YHK3_develo	CD109 antigen	4.22253	0.413246	2.49679	0	4.01271	0.412407	2.19318	0.01016
CD177	Q8N6Q3	Development	CD177_Q8N6Q3_develo	CD177 antigen	4.55663	1.24811	2.03052	0.03519	3.27555	1.50319	-0.32278	0.05488
CD209	Q9NNX6	Development	CD209_Q9NNX6_develo	CD209 antigen	7.04614	0.46165	2.18048	0	5.51389	0.465038	0.27176	0.01016
CD300LG	Q6UXG3	Development	CD300LG_Q6UXG3_develo	CMRF35-like molecule 9	5.14105	0.406277	2.75512	0	3.65541	0.420229	0.42203	0.01016
CD58	P19256	Development	CD58_P19256_develo	Lymphocyte function-associated antigen 3	3.67608	0.305963	2.11361	0	2.52405	0.343131	0.29374	0.01016
CD69	Q07108	Development	CD69_Q07108_develo	Early activation antigen CD69	4.73015	1.73548	3.44923	0.27685	3.27201	1.62492	1.18632	0.06301
CD74	P04233	Development	CD74_P04233_develo	HLA class II histocompatibility antigen gamma chain	2.4267	0.373334	2.47742	0.58426	1.40751	0.502004	1.09559	0.24289
CD97	P48960	Development	CD97_P48960_develo	Adhesion G protein-coupled receptor E5	5.60568	0.432487	2.15782	0	6.10493	0.414799	1.84876	0.01016
CD99L2	Q8TCZ2	Development	CD99L2_Q8TCZ2_develo	CD99 antigen-like protein 2	5.385	0.306705	1.5693	0.00093	4.42877	0.33007	0.51375	0.01016
CDON	Q4KMG0	Development	CDON_Q4KMG0_develo	Cell adhesion molecule-related/down-regulated by oncogenes	4.41128	0.375317	2.51077	0	3.37557	0.316273	0.80108	0.01016
CGA	P01215	Development	CGA_P01215_develo	Glycoprotein hormones alpha chain	4.30045	1.07679	1.29221	0	4.02988	0.607355	0.30437	0.01016
CLEC11A	Q9Y240	Development	CLEC11A_Q9Y240_develo	C-type lectin domain family 11 member A	5.60491	0.626081	2.74715	0	4.64052	0.520988	0.41376	0.01016
CLEC14A	Q86T13	Development	CLEC14A_Q86T13_develo	C-type lectin domain family 14 member A	6.22646	0.355019	2.74156	0	5.33159	0.375995	0.61493	0.01016
CNTN4	Q8IWV2	Development	CNTN4_Q8IWV2_develo	Contactin-4	5.36494	0.440233	1.98457	0	4.47175	0.361581	0.57986	0.01016
COCH	O43405	Development	COCH_O43405_develo	Cochlin	4.41308	0.534219	2.12587	0	3.47716	0.60838	0.89325	0.01016
COLEC12	Q5KU26	Development	COLEC12_Q5KU26_develo	Collectin-12	6.08443	0.351128	2.33727	0	5.26903	0.425051	1.792	0.01016
CRELD2	Q6UXH1	Development	CRELD2_Q6UXH1_develo	Protein disulfide isomerase CRELD2	3.92137	0.551879	1.65751	0	4.0701	0.552429	0.9236	0.01016
CRHBP	P24387	Development	CRHBP_P24387_develo	Corticotropin-releasing factor-binding protein	4.73557	0.304542	2.1393	0	3.52772	0.307503	0.44985	0.01016
CRIM1	Q9NZV1	Development	CRIM1_Q9NZV1_develo	Cysteine-rich motor neuron 1 protein	3.10752	0.240386	2.22185	0.00093	2.26595	0.254864	1.31078	0.01118
CST6	Q15828	Development	CST6_Q15828_develo	Cystatin-M	5.85713	0.441544	1.44337	0	4.14913	0.517753	-0.42733	0.01016
CTSF	Q9UBX1	Development	CTSF_Q9UBX1_develo	Cathepsin F	3.13619	0.570095	1.52076	0.00093	1.99587	0.478856	-0.56538	0.01016
DAG1	Q14118	Development	DAG1_Q14118_develo	Dystroglycan	3.74827	0.58079	2.29614	0	1.54836	0.398534	0.67919	0.01524
DKK3	Q9UBP4	Development	DKK3_Q9UBP4_develo	Dickkopf-related protein 3	5.65052	0.37182	2.34692	0	4.84512	0.407518	0.49631	0.01016
DSC2	Q02487	Development	DSC2_Q02487_develo	Desmocollin-2	4.51904	0.387351	2.68252	0	4.44994	0.469204	1.0019	0.01016
ENPP2	Q13822	Development	ENPP2_Q13822_develo	Ectonucleotide pyrophosphatase/phosphodiesterase family member 2	7.17156	1.07263	2.76563	0	5.73518	0.500278	0.44006	0.01016
ESAM	Q96AP7	Development	ESAM_Q96AP7_develo	Endothelial cell-selective adhesion molecule	4.55718	0.540114	1.65397	0	3.0188	0.478485	-1.08256	0.01016
FCER2	P06734	Development	FCER2_P06734_develo	Low affinity immunoglobulin epsilon Fc receptor	6.07656	0.490743	2.47854	0	5.52699	0.737605	1.28679	0.01016
FCRL5	Q96RD9	Development	FCRL5_Q96RD9_develo	Fc receptor-like protein 5	4.1858	0.888939	2.025	0.01111	3.36527	0.644144	0.87603	0.01321
FSTL3	O95633	Development	FSTL3_O95633_develo	Follistatin-related protein 3	3.23961	0.233571	2.46514	0.00185	2.69568	0.325351	0.76425	0.01016
FUCA1	P04066	Development	FUCA1_P04066_develo	Tissue alpha-L-fucosidase	5.782	0.781773	2.03871	0	5.60811	0.873667	0.80554	0.01016
FUT3/FUT5	Q11128 P21217	Development	FUT3_FUT5_Q11128_P21217_develo	4-galactosyl-N-acetylglucosaminide 3-alpha-L-fucosyltransferase FUT5, 3-galactosyl-N-acetylglucosaminide 4-alpha-L-fucosyltransferase FUT3	2.91133	0.650303	1.83	0.06759	3.97125	0.567153	1.68682	0.01118
GUSB	P08236	Development	GUSB_P08236_develo	Beta-glucuronidase	4.87811	0.548758	4.26599	0.10741	3.53912	0.726106	1.02271	0.01016
HAVCR2	Q8TDQ0	Development	HAVCR2_Q8TDQ0_develo	Hepatitis A virus cellular receptor 2	3.62283	0.297113	2.24728	0	2.82965	0.426184	0.61634	0.0122
HTRA2	O43464	Development	HTRA2_O43464_develo	Serine protease HTRA2, mitochondrial	2.25298	0.722483	1.95165	0.46481	1.19207	0.724074	0.61323	0.125
IGF2R	P11717	Development	IGF2R_P11717_develo	Cation-independent mannose-6-phosphate receptor	7.02206	0.324184	2.77812	0	6.46182	0.32398	1.38269	0.01016
IL13RA1	P78552	Development	IL13RA1_P78552_develo	Interleukin-13 receptor subunit alpha-1	2.16064	0.246799	1.89989	0.13981	1.88605	0.270279	0.79499	0.01016
INHBC	P55103	Development	INHBC_P55103_develo	Inhibin beta C chain	4.10333	0.480271	0.93655	0	2.92447	0.446915	-0.20735	0.01016
ITGA5	P08648	Development	ITGA5_P08648_develo	Integrin alpha-5	4.56014	0.350144	1.79488	0	4.28643	0.340261	0.63918	0.01016
ITGB1	P05556	Development	ITGB1_P05556_develo	Integrin beta-1	7.73044	0.403762	1.10933	0	7.33243	0.421328	0.71529	0.01016
LAIR1	Q6GTX8	Development	LAIR1_Q6GTX8_develo	Leukocyte-associated immunoglobulin-like receptor 1	4.93721	0.395956	2.04205	0	4.00613	0.441951	0.81611	0.01016
LAMA4	Q16363	Development	LAMA4_Q16363_develo	Laminin subunit alpha-4	4.51808	0.39907	2.25833	0	2.84339	0.373746	0.73386	0.01016
LGMN	Q99538	Development	LGMN_Q99538_develo	Legumain	5.06586	0.412646	2.24831	0	3.18649	0.364895	-0.20602	0.01016
MATN2	O00339	Development	MATN2_O00339_develo	Matrilin-2	6.17347	0.443685	2.53421	0	4.6297	0.360256	0.31965	0.01016
MESDC2	Q14696	Development	MESDC2_Q14696_develo	LRP chaperone MESD	3.76818	1.86387	1.91728	0.13426	1.5863	1.62874	-0.2998	0.10874
MFGE8	Q08431	Development	MFGE8_Q08431_develo	Lactadherin	4.92225	0.66928	1.48313	0	4.48122	0.631581	1.14329	0.01016
MIF	P14174	Development	MIF_P14174_develo	Macrophage migration inhibitory factor	6.79416	1.55718	2.60658	0	4.80607	1.34485	0.19257	0.01016
MSMB	P08118	Development	MSMB_P08118_develo	Beta-microseminoprotein	3.13773	0.853755	0.69547	0.00185	2.13274	0.88138	-1.71162	0.01016
MYOC	Q99972	Development	MYOC_Q99972_develo	Myocilin	5.4566	0.723435	2.51765	0	4.32019	0.517861	4.16616	0.34553
NID2	Q14112	Development	NID2_Q14112_develo	Nidogen-2	3.56371	0.864315	2.33302	0.03333	2.48884	0.806233	0.49335	0.01016
NOV	P48745	Development	NOV_P48745_develo	CCN family member 3	3.96831	0.372542	0.70753	0	4.13734	0.424255	0.43558	0.01016
NUDT5	Q9UKK9	Development	NUDT5_Q9UKK9_develo	ADP-sugar pyrophosphatase	3.38438	0.990943	2.7896	0.33981	1.67685	0.806217	0.75518	0.08638
OMD	Q99983	Development	OMD_Q99983_develo	Osteomodulin	4.42443	0.833347	1.95532	0.00093	2.83591	0.653908	1.1177	0.0122
P4HB	P07237	Development	P4HB_P07237_develo	Protein disulfide-isomerase	2.36316	0.653947	1.24317	0.00741	1.17343	0.644959	-1.10574	0.01016
PAMR1	Q6UXH9	Development	PAMR1_Q6UXH9_develo	Inactive serine protease PAMR1	5.59151	0.935761	0.84073	0	4.62594	0.539158	-1.55067	0.01016
PARK7	Q99497	Development	PARK7_Q99497_develo	Parkinson disease protein 7	4.56881	1.19481	1.75283	0	2.69859	1.02627	-0.89518	0.01016
PDGFRB	P09619	Development	PDGFRB_P09619_develo	Platelet-derived growth factor receptor beta	5.68262	0.393123	1.69921	0	4.82815	0.399608	0.4675	0.01016
PEAR1	Q5VY43	Development	PEAR1_Q5VY43_develo	Platelet endothelial aggregation receptor 1	5.968	0.484824	1.47144	0	5.83032	0.517204	1.40954	0.01016
PEBP1	P30086	Development	PEBP1_P30086_develo	Phosphatidylethanolamine-binding protein 1	3.99541	1.01577	1.07814	0	3.19938	0.934346	0.59745	0.01016
PILRA	Q9UKJ1	Development	PILRA_Q9UKJ1_develo	Paired immunoglobulin-like type 2 receptor alpha	4.16194	0.442977	1.94873	0	3.3893	0.441777	0.60672	0.01016
PLA2G4A	P47712	Development	PLA2G4A_P47712_develo	Cytosolic phospholipase A2	2.45598	1.08738	2.52897	0.63704	2.19591	1.01616	1.78877	0.41768
PPIB	P23284	Development	PPIB_P23284_develo	Peptidyl-prolyl cis-trans isomerase B	3.46572	1.42102	1.8091	0.08611	2.05725	1.00463	0.84684	0.05793
PTPN6	P29350	Development	PTPN6_P29350_develo	Tyrosine-protein phosphatase non-receptor type 6	2.04787	1.09215	1.85425	0.61296	0.751036	0.831592	0.89983	0.70935
PTPRF	P10586	Development	PTPRF_P10586_develo	Receptor-type tyrosine-protein phosphatase F	4.29565	0.640185	1.75961	0.00278	5.10399	0.459597	0.51558	0.01016
RELT	Q969Z4	Development	RELT_Q969Z4_develo	Tumor necrosis factor receptor superfamily member 19L	4.88259	0.344794	1.80836	0	4.46282	0.389441	-0.14946	0.01016
ROBO1	Q9Y6N7	Development	ROBO1_Q9Y6N7_develo	Roundabout homolog 1	3.81519	0.255433	1.86338	0	2.38066	0.280536	1.02178	0.01016
SCARF1	Q14162	Development	SCARF1_Q14162_develo	Scavenger receptor class F member 1	7.56348	0.741586	2.76799	0	5.36146	0.681633	1.09741	0.01016
SCGB3A1	Q96QR1	Development	SCGB3A1_Q96QR1_develo	Secretoglobin family 3A member 1	4.39726	0.635328	2.36808	0.00093	-0.94479	0.49533	-1.92464	0.03049
SEMA7A	O75326	Development	SEMA7A_O75326_develo	Semaphorin-7A	6.20738	0.332328	2.26635	0	4.66863	0.400275	-0.2303	0.01016
SIRPB1	O00241	Development	SIRPB1_O00241_develo	Signal-regulatory protein beta-1	4.24294	0.397716	2.12996	0	3.77829	0.456934	0.26272	0.01016
SNAP29	O95721	Development	SNAP29_O95721_develo	Synaptosomal-associated protein 29	6.06512	1.91968	2.67287	0.01019	4.27422	1.63334	1.2168	0.03049
SPINK1	P00995	Development	SPINK1_P00995_develo	Serine protease inhibitor Kazal-type 1	4.71535	0.500483	2.16099	0	3.4606	0.536886	0.57342	0.01016
SPINK5	Q9NQ38	Development	SPINK5_Q9NQ38_develo	Serine protease inhibitor Kazal-type 5	1.56777	0.254747	1.00702	0.01481	0.838602	0.292155	0.67151	0.30386
SPINT1	O43278	Development	SPINT1_O43278_develo	Kunitz-type protease inhibitor 1	2.90022	0.257861	1.54384	0	2.63426	0.314213	-0.41698	0.01016
SPINT2	O43291	Development	SPINT2_O43291_develo	Kunitz-type protease inhibitor 2	2.72399	0.535919	2.5088	0.32222	1.83815	0.556494	0.50159	0.01118
STIP1	P31948	Development	STIP1_P31948_develo	Stress-induced-phosphoprotein 1	2.20161	0.875677	1.7832	0.39722	0.610226	0.633296	0.81574	0.79776
TMSB10	P63313	Development	TMSB10_P63313_develo	Thymosin beta-10	3.57918	1.01535	1.66271	0.03241	1.93082	0.917506	0.98741	0.15854
TPP1	O14773	Development	TPP1_O14773_develo	Tripeptidyl-peptidase 1	4.1477	1.07965	1.92907	0.0537	4.94116	0.658604	1.85519	0.01728
VSIG4	Q9Y279	Development	VSIG4_Q9Y279_develo	V-set and immunoglobulin domain-containing protein 4	6.31405	0.443716	2.33331	0	4.61862	0.525491	0.15423	0.01016
WFIKKN2	Q8TEU8	Development	WFIKKN2_Q8TEU8_develo	WAP, Kazal, immunoglobulin, Kunitz and NTR domain-containing protein 2	5.41517	0.34986	1.91608	0	4.19137	0.352984	0.36987	0.01016
XG	P55808	Development	XG_P55808_develo	Glycoprotein Xg	5.29521	0.447793	1.48205	0	4.16616	0.460843	0.80858	0.01524
AREG	P15514	Immune response	AREG_P15514_immune_respon	Amphiregulin	3.36274	0.526175	2.26658	0	3.45851	0.416882	0.68712	0.01423
ARNT	P27540	Immune response	ARNT_P27540_immune_respon	Aryl hydrocarbon receptor nuclear translocator	0.994263	0.996557	1.82038	0.84444	1.13809	0.956639	1.23707	0.71646
BACH1	O14867	Immune response	BACH1_O14867_immune_respon	Transcription regulator protein BACH1	2.07726	0.483303	2.33213	0.78981	0.997743	0.627313	0.3098	0.04065
BIRC2	Q13490	Immune response	BIRC2_Q13490_immune_respon	Baculoviral IAP repeat-containing protein 2	1.15234	0.249488	1.63922	0.96852	0.624175	0.487437	0.62714	0.6565
BTN3A2	P78410	Immune response	BTN3A2_P78410_immune_respon	Butyrophilin subfamily 3 member A2	3.4647	0.435659	1.84015	0	2.81303	0.430624	0.24269	0.01423
CCL11	P51671	Immune response	CCL11_P51671_immune_respon	Eotaxin	7.92143	0.527004	2.92691	0	7.33627	0.476555	0.91417	0.01423
CD28	P10747	Immune response	CD28_P10747_immune_respon	T-cell-specific surface glycoprotein CD28	1.68019	0.328035	2.1501	0.96481	1.82699	0.499852	0.9294	0.01524
CD83	Q01151	Immune response	CD83_Q01151_immune_respon	CD83 antigen	3.70861	0.362087	1.95969	0	3.09082	0.37005	0.88385	0.01423
CDSN	Q15517	Immune response	CDSN_Q15517_immune_respon	Corneodesmosin	3.46236	0.523097	3.95391	0.84167	3.35401	0.514172	3.11504	0.33537
CKAP4	Q07065	Immune response	CKAP4_Q07065_immune_respon	Cytoskeleton-associated protein 4	4.8715	0.343012	4.11729	0.00926	5.16666	0.388214	1.01199	0.01423
CLEC4A	Q9UMR7	Immune response	CLEC4A_Q9UMR7_immune_respon	C-type lectin domain family 4 member A	4.38196	0.40495	2.04142	0	4.3535	0.361804	1.4922	0.01423
CLEC4C	Q8WTT0	Immune response	CLEC4C_Q8WTT0_immune_respon	C-type lectin domain family 4 member C	4.05499	0.532158	2.13057	0	3.94602	0.53027	0.90723	0.01423
CLEC4D	Q8WXI8	Immune response	CLEC4D_Q8WXI8_immune_respon	C-type lectin domain family 4 member D	2.73124	0.509248	0.70424	0	3.5839	0.591889	0.71614	0.01423
CLEC4G	Q6UXB4	Immune response	CLEC4G_Q6UXB4_immune_respon	C-type lectin domain family 4 member G	3.2518	0.32274	1.83537	0	3.47349	0.360796	0.95837	0.01423
CLEC6A	Q6EIG7	Immune response	CLEC6A_Q6EIG7_immune_respon	C-type lectin domain family 6 member A	1.55148	0.607648	2.03062	0.79167	2.34525	0.519981	1.53557	0.06504
CLEC7A	Q9BXN2	Immune response	CLEC7A_Q9BXN2_immune_respon	C-type lectin domain family 7 member A	3.29302	0.493376	2.10773	0.01019	3.69951	0.637393	0.17703	0.02236
CNTNAP2	Q9UHC6	Immune response	CNTNAP2_Q9UHC6_immune_respon	Contactin-associated protein-like 2	1.87995	0.436116	1.87052	0.55278	2.02887	0.412976	0.90375	0.01524
CXADR	P78310	Immune response	CXADR_P78310_immune_respon	Coxsackievirus and adenovirus receptor	2.25294	0.431843	1.34967	0.0037	2.50514	0.389877	1.14884	0.01423
CXCL12	P48061	Immune response	CXCL12_P48061_immune_respon	Stromal cell-derived factor 1	1.74183	0.286057	1.71265	0.45093	1.01246	0.268237	0.79277	0.21646
DAPP1	Q9UN19	Immune response	DAPP1_Q9UN19_immune_respon	Dual adapter for phosphotyrosine and 3-phosphotyrosine and 3-phosphoinositide	4.05335	2.43865	3.15125	0.50556	4.50826	2.26582	2.01015	0.18902
DCBLD2	Q96PD2	Immune response	DCBLD2_Q96PD2_immune_respon	Discoidin, CUB and LCCL domain-containing protein 2	8.51215	0.322733	2.05642	0	7.96334	0.280443	0.43388	0.01423
DCTN1	Q14203	Immune response	DCTN1_Q14203_immune_respon	Dynactin subunit 1	3.28989	1.39276	2.46493	0.35556	4.22457	1.29868	0.96823	0.01524
DDX58	O95786	Immune response	DDX58_O95786_immune_respon	Antiviral innate immune response receptor RIG-I	2.7021	1.00757	1.99118	0.27037	2.7754	0.676013	1.17652	0.02134
DFFA	O00273	Immune response	DFFA_O00273_immune_respon	DNA fragmentation factor subunit alpha	5.12711	1.11368	2.15857	0	4.10547	0.794294	0.70807	0.01423
DGKZ	Q13574	Immune response	DGKZ_Q13574_immune_respon	Diacylglycerol kinase zeta	0.609322	0.322353	1.28538	0.98426	0.718603	0.29186	1.2174	0.9624
DPP10	Q8N608	Immune response	DPP10_Q8N608_immune_respon	Inactive dipeptidyl peptidase 10	1.9609	0.372521	1.42086	0.03148	1.89706	0.361837	0.69969	0.01524
EDAR	Q9UNE0	Immune response	EDAR_Q9UNE0_immune_respon	Tumor necrosis factor receptor superfamily member EDAR	2.36791	0.831068	1.97304	0.43889	2.18569	0.653164	0.86874	0.01423
EGLN1	Q9GZT9	Immune response	EGLN1_Q9GZT9_immune_respon	Egl nine homolog 1	1.24784	0.39031	1.57312	0.87037	1.23714	0.30129	1.25252	0.6128
EIF4G1	Q04637	Immune response	EIF4G1_Q04637_immune_respon	Eukaryotic translation initiation factor 4 gamma 1	3.2718	1.6512	2.66511	0.49722	3.38611	1.5012	1.33917	0.08638
EIF5A	P63241	Immune response	EIF5A_P63241_immune_respon	Eukaryotic translation initiation factor 5A-1	0.971529	0.53509	1.80577	0.94722	0.458019	0.412925	1.06171	0.92886
FAM3B	P58499	Immune response	FAM3B_P58499_immune_respon	Protein FAM3B	4.31842	0.51504	1.60419	0	5.06701	0.455488	1.13599	0.01423
FCRL3	Q96P31	Immune response	FCRL3_Q96P31_immune_respon	Fc receptor-like protein 3	1.81578	0.35044	2.01977	0.77593	1.24726	0.494231	0.74646	0.12297
FCRL6	Q6DN72	Immune response	FCRL6_Q6DN72_immune_respon	Fc receptor-like protein 6	3.81859	0.595921	1.88937	0	3.53493	0.642573	0.39669	0.01423
FGF2	P09038	Immune response	FGF2_P09038_immune_respon	Fibroblast growth factor 2	1.30389	0.906092	1.22593	0.58981	1.2037	0.795647	0.70498	0.30488
FXYD5	Q96DB9	Immune response	FXYD5_Q96DB9_immune_respon	FXYD domain-containing ion transport regulator 5	1.96779	0.687037	2.68699	0.86019	0.292488	0.501943	0.88744	0.92175
GALNT3	Q14435	Immune response	GALNT3_Q14435_immune_respon	Polypeptide N-acetylgalactosaminyltransferase 3	1.9484	0.507574	2.7312	0.96019	2.71672	0.453375	2.09079	0.0874
GLB1	P16278	Immune response	GLB1_P16278_immune_respon	Beta-galactosidase	3.27078	0.870294	2.11628	0.08333	2.34442	0.63853	1.45896	0.09553
HCLS1	P14317	Immune response	HCLS1_P14317_immune_respon	Hematopoietic lineage cell-specific protein	4.95994	1.6461	2.31016	0.03148	5.43986	1.25732	1.6783	0.01423
HEXIM1	O94992	Immune response	HEXIM1_O94992_immune_respon	Protein HEXIM1	5.80314	1.43232	2.89808	0.0037	4.47809	1.07519	1.27804	0.01423
HNMT	P50135	Immune response	HNMT_P50135_immune_respon	Histamine N-methyltransferase	9.47598	0.58892	3.43125	0	9.48055	0.554941	1.81061	0.01423
HSD11B1	P28845	Immune response	HSD11B1_P28845_immune_respon	Corticosteroid 11-beta-dehydrogenase isozyme 1	3.61493	0.403116	2.05492	0	3.63966	0.421504	1.22438	0.01423
ICA1	Q05084	Immune response	ICA1_Q05084_immune_respon	Islet cell autoantigen 1	1.97231	0.808155	2.68607	0.83519	0.76874	0.623194	0.79531	0.6565
IFNLR1	Q8IU57	Immune response	IFNLR1_Q8IU57_immune_respon	Interferon lambda receptor 1	3.01007	0.350842	2.10223	0.0037	2.41046	0.349258	0.50479	0.01423
IL10	P22301	Immune response	IL10_P22301_immune_respon	Interleukin-10	3.79237	0.652119	2.54553	0.0037	3.59588	0.620011	1.78469	0.01728
IL12RB1	P42701	Immune response	IL12RB1_P42701_immune_respon	Interleukin-12 receptor subunit beta-1	2.37175	0.362756	1.9764	0.11296	2.09046	0.414119	0.922	0.01423
IL5	P05113	Immune response	IL5_P05113_immune_respon	Interleukin-5	2.06807	1.53988	1.98392	0.67778	1.0357	0.929542	0.88131	0.62398
IL6	P05231	Immune response	IL6_P05231_immune_respon	Interleukin-6	3.42183	0.70678	1.93076	0.00278	2.74148	0.839728	1.23104	0.01626
IRAK1	P51617	Immune response	IRAK1_P51617_immune_respon	Interleukin-1 receptor-associated kinase 1	1.47101	0.77969	1.34501	0.56574	2.25117	0.729401	1.01875	0.01626
IRAK4	Q9NWZ3	Immune response	IRAK4_Q9NWZ3_immune_respon	Interleukin-1 receptor-associated kinase 4	1.87696	1.36373	1.68986	0.59167	2.47311	1.3933	1.76446	0.39736
IRF9	Q00978	Immune response	IRF9_Q00978_immune_respon	Interferon regulatory factor 9	2.02322	0.633837	2.28871	0.76204	1.73994	0.525911	1.35164	0.19715
ITGA11	Q9UKX5	Immune response	ITGA11_Q9UKX5_immune_respon	Integrin alpha-11	4.18877	0.704272	1.98616	0	3.82521	0.490571	1.00355	0.01423
ITGA6	P23229	Immune response	ITGA6_P23229_immune_respon	Integrin alpha-6	2.56351	0.920651	2.09696	0.36481	2.09789	1.04861	0.7171	0.07317
ITGB6	P18564	Immune response	ITGB6_P18564_immune_respon	Integrin beta-6	3.31558	0.340581	2.94405	0.09537	3.45424	0.32042	0.9694	0.01423
ITM2A	O43736	Immune response	ITM2A_O43736_immune_respon	Integral membrane protein 2A	3.63521	0.626938	1.379	0.00093	3.29963	0.585728	-0.51636	0.01423
JUN	P05412	Immune response	JUN_P05412_immune_respon	Transcription factor AP-1	0.705775	1.00992	1.35134	0.84537	0.433043	0.702561	1.25834	0.92785
KLRD1	Q13241	Immune response	KLRD1_Q13241_immune_respon	Natural killer cells antigen CD94	6.65406	0.519715	2.55947	0	6.8594	0.575161	1.28482	0.01423
KPNA1	P52294	Immune response	KPNA1_P52294_immune_respon	Importin subunit alpha-5	1.51847	1.10726	1.6557	0.68148	0.0278056	1.29224	-0.29875	0.52846
KRT19	P08727	Immune response	KRT19_P08727_immune_respon	Keratin, type I cytoskeletal 19	4.42355	0.882536	1.74007	0	2.43521	0.579501	1.89881	0.18089
LAG3	P18627	Immune response	LAG3_P18627_immune_respon	Lymphocyte activation gene 3 protein	2.98072	0.451292	2.14452	0.01296	2.94862	0.485015	0.8026	0.01423
LAMP3	Q9UQV4	Immune response	LAMP3_Q9UQV4_immune_respon	Lysosome-associated membrane glycoprotein 3	4.51323	0.649896	2.46838	0	4.75931	0.609488	0.98466	0.01423
LILRB4	Q8NHJ6	Immune response	LILRB4_Q8NHJ6_immune_respon	Leukocyte immunoglobulin-like receptor subfamily B member 4	3.55846	0.419303	2.04013	0	3.56918	0.525144	1.21728	0.01423
LY75	O60449	Immune response	LY75_O60449_immune_respon	Lymphocyte antigen 75	2.98637	0.29445	2.28913	0.00926	3.15264	0.387287	0.8828	0.01423
MASP1	P48740	Immune response	MASP1_P48740_immune_respon	Mannan-binding lectin serine protease 1	2.83789	0.382911	0.51214	0	2.27404	0.356801	-0.58914	0.01423
MGMT	P16455	Immune response	MGMT_P16455_immune_respon	Methylated-DNA--protein-cysteine methyltransferase	3.4373	1.8196	2.19149	0.30741	4.12269	1.43727	1.44921	0.02337
MILR1	Q7Z6M3	Immune response	MILR1_Q7Z6M3_immune_respon	Allergin-1	3.76114	0.450656	3.04396	0.03148	2.95719	0.513412	0.84649	0.01524
NCR1	O76036	Immune response	NCR1_O76036_immune_respon	Natural cytotoxicity triggering receptor 1	2.6363	0.368922	1.52173	0.00093	3.53238	0.426257	0.18381	0.01423
NF2	P35240	Immune response	NF2_P35240_immune_respon	Merlin	-0.295623	1.41299	-0.17379	0.68333	-0.332135	1.1895	-0.03065	0.69207
NFATC3	Q12968	Immune response	NFATC3_Q12968_immune_respon	Nuclear factor of activated T-cells, cytoplasmic 3	1.35279	0.478334	1.45171	0.71019	1.16578	0.565711	0.51168	0.08333
NTF4	P34130	Immune response	NTF4_P34130_immune_respon	Neurotrophin-4	2.10523	0.46951	1.59802	0.08704	2.00176	0.500757	0.84734	0.01626
PADI2	Q9Y2J8	Immune response	PADI2_Q9Y2J8_immune_respon	Protein-arginine deiminase type-2	1.7359	0.713547	1.68294	0.61574	1.11301	0.589326	1.02221	0.56606
PIK3AP1	Q6ZUJ8	Immune response	PIK3AP1_Q6ZUJ8_immune_respon	Phosphoinositide 3-kinase adapter protein 1	3.89947	1.12567	2.57123	0.13704	2.51275	1.0838	0.53833	0.02642
PLXNA4	Q9HCM2	Immune response	PLXNA4_Q9HCM2_immune_respon	Plexin-A4	4.45037	1.34015	2.17515	0	4.40853	1.24448	1.23967	0.01423
PPP1R9B	Q96SB3	Immune response	PPP1R9B_Q96SB3_immune_respon	Neurabin-2	4.13117	1.88567	1.91345	0.14352	3.9481	1.56762	1.82678	0.14634
PRDX3	P30048	Immune response	PRDX3_P30048_immune_respon	Thioredoxin-dependent peroxide reductase, mitochondrial	0.826793	0.926864	0.89541	0.64907	0.588323	0.976966	0.1421	0.40142
PRDX5	P30044	Immune response	PRDX5_P30044_immune_respon	Peroxiredoxin-5, mitochondrial	5.93357	1.60867	2.03619	0	5.32686	1.23421	1.69238	0.01829
PRKCQ	Q04759	Immune response	PRKCQ_Q04759_immune_respon	Protein kinase C theta type	1.36669	0.64619	2.45464	0.95278	1.00004	0.535261	1.20229	0.73272
PSIP1	O75475	Immune response	PSIP1_O75475_immune_respon	PC4 and SFRS1-interacting protein	2.4035	0.75731	2.39472	0.62593	1.59535	0.5392	1.00656	0.05589
PTH1R	Q03431	Immune response	PTH1R_Q03431_immune_respon	Parathyroid hormone/parathyroid hormone-related peptide receptor	2.47385	0.924535	1.95204	0.18426	3.86677	0.557045	1.12795	0.01423
SH2B3	Q9UQQ2	Immune response	SH2B3_Q9UQQ2_immune_respon	SH2B adapter protein 3	3.1998	1.57904	2.62177	0.46019	3.09937	1.2922	2.22925	0.2622
SH2D1A	O60880	Immune response	SH2D1A_O60880_immune_respon	SH2 domain-containing protein 1A	1.96733	0.512751	1.95731	0.61667	1.5414	0.454953	0.34763	0.01423
SIT1	Q9Y3P8	Immune response	SIT1_Q9Y3P8_immune_respon	Signaling threshold-regulating transmembrane adapter 1	2.45482	0.46991	1.67599	0.02593	3.03082	0.516233	1.16265	0.01423
SPRY2	O43597	Immune response	SPRY2_O43597_immune_respon	Protein sprouty homolog 2	3.06224	1.61246	2.12771	0.39074	2.5396	1.23548	1.33098	0.14736
SRPK2	P78362	Immune response	SRPK2_P78362_immune_respon	SRSF protein kinase 2	1.56289	0.941653	1.19087	0.52593	1.05397	1.01225	-0.00139	0.05589
STC1	P52823	Immune response	STC1_P52823_immune_respon	Stanniocalcin-1	6.33434	0.528706	1.66926	0	6.7852	0.481245	0.53019	0.01423
TANK	Q92844	Immune response	TANK_Q92844_immune_respon	TRAF family member-associated NF-kappa-B activator	2.2801	0.876107	2.89286	0.81481	1.32762	0.823901	1.83071	0.80081
TPSAB1	Q15661	Immune response	TPSAB1_Q15661_immune_respon	Tryptase alpha/beta-1	4.03234	0.689173	1.79289	0.00278	5.3114	0.657326	1.05017	0.01423
TRAF2	Q12933	Immune response	TRAF2_Q12933_immune_respon	TNF receptor-associated factor 2	2.58246	0.833596	2.78965	0.69259	1.75997	0.918417	0.68876	0.0437
TREM1	Q9NP99	Immune response	TREM1_Q9NP99_immune_respon	Triggering receptor expressed on myeloid cells 1	-0.257917	0.41293	0.11091	0.8213	3.16186	0.405358	-0.99971	0.01423
TRIM21	P19474	Immune response	TRIM21_P19474_immune_respon	E3 ubiquitin-protein ligase TRIM21	3.6512	0.983335	2.21534	0.04444	3.19678	0.886596	0.9433	0.02134
TRIM5	Q9C035	Immune response	TRIM5_Q9C035_immune_respon	Tripartite motif-containing protein 5	2.61258	1.12217	2.21615	0.51481	1.69542	0.744456	1.17619	0.22053
ZBTB16	Q05516	Immune response	ZBTB16_Q05516_immune_respon	Zinc finger and BTB domain-containing protein 16	1.51682	1.06213	1.3438	0.57685	1.55693	0.940463	0.99406	0.32622
ADA	P00813	Inflammations	ADA_P00813_inflam	Adenosine deaminase	3.52848	0.446584	1.6566	0.00185	5.27218	0.470798	1.11125	0.0122
ARTN	Q5T4W7	Inflammations	ARTN_Q5T4W7_inflam	Artemin	0.511822	0.483292	0.78412	0.83056	0.746871	0.581585	0.67484	0.56402
AXIN1	O15169	Inflammations	AXIN1_O15169_inflam	Axin-1	3.34512	1.51071	2.26545	0.32407	3.02561	1.36119	1.2158	0.08943
Beta-NGF	P01138	Inflammations	Beta_NGF_P01138_inflam	Beta-nerve growth factor	1.8023	0.376558	1.38616	0.03611	0.0693754	0.128894	0.64185	0.99593
CASP-8	Q14790	Inflammations	CASP_8_Q14790_inflam	Caspase-8	5.16333	1.30924	1.74132	0.00185	4.79074	0.945374	0.74389	0.0122
CCL11	P51671	Inflammations	CCL11_P51671_inflam	Eotaxin	7.64893	0.51115	2.41364	0.00185	7.68493	0.469933	1.16569	0.0122
CCL19	Q99731	Inflammations	CCL19_Q99731_inflam	C-C motif chemokine 19	9.53419	0.793347	1.72841	0.00185	9.62937	0.817171	1.32796	0.0122
CCL20	P78556	Inflammations	CCL20_P78556_inflam	C-C motif chemokine 20	5.67652	1.00427	1.82936	0.00185	7.14696	1.08414	1.43743	0.0122
CCL23	P55773	Inflammations	CCL23_P55773_inflam	C-C motif chemokine 23	10.782	0.477248	2.08442	0.00185	10.1089	0.438241	1.07179	0.0122
CCL25	O15444	Inflammations	CCL25_O15444_inflam	C-C motif chemokine 25	6.16365	0.601737	1.86232	0.00185	6.38656	0.496887	0.903	0.0122
CCL28	Q9NRJ3	Inflammations	CCL28_Q9NRJ3_inflam	C-C motif chemokine 28	2.6423	0.38816	1.47339	0.00185	2.39356	0.401905	0.69624	0.0122
CCL3	P10147	Inflammations	CCL3_P10147_inflam	C-C motif chemokine 3	6.1048	0.511876	1.98983	0.00185	5.89405	0.600798	1.32415	0.0122
CCL4	P13236	Inflammations	CCL4_P13236_inflam	C-C motif chemokine 4	6.94421	0.598506	2.67334	0.00185	5.99241	0.677604	1.28886	0.0122
CD244	Q9BZW8	Inflammations	CD244_Q9BZW8_inflam	Natural killer cell receptor 2B4	6.69627	0.346255	1.5725	0.00185	6.24244	0.387868	1.08884	0.0122
CD40	P25942	Inflammations	CD40_P25942_inflam	Tumor necrosis factor receptor superfamily member 5	11.0803	0.408785	2.12416	0.00185	11.2547	0.397258	1.29544	0.0122
CD5	P06127	Inflammations	CD5_P06127_inflam	T-cell surface glycoprotein CD5	4.84935	0.3185	1.21259	0.00185	5.68287	0.399145	0.75295	0.0122
CD6	Q8WWJ7	Inflammations	CD6_Q8WWJ7_inflam	T cell surface glycoprotein CD6 isoform e	5.50802	0.467866	1.6765	0.00185	6.58965	0.508489	1.648	0.0122
CD8A	P01732	Inflammations	CD8A_P01732_inflam	T-cell surface glycoprotein CD8 alpha chain	9.22311	1.30575	2.16466	0.00185	8.99712	0.816057	1.1909	0.0122
CDCP1	Q9H5V8	Inflammations	CDCP1_Q9H5V8_inflam	CUB domain-containing protein 1	3.21321	0.528103	0.31075	0.00185	3.66791	0.586036	0.32692	0.0122
CSF-1	P09603	Inflammations	CSF_1_P09603_inflam	Macrophage colony-stimulating factor 1	10.0757	0.234154	1.85063	0.00185	10.1373	0.215708	0.80181	0.0122
CX3CL1	P78423	Inflammations	CX3CL1_P78423_inflam	Fractalkine	6.34245	0.39223	1.85698	0.00185	4.33418	0.410077	1.17008	0.0122
CXCL1	P09341	Inflammations	CXCL1_P09341_inflam	Growth-regulated alpha protein	9.75774	1.38514	3.99161	0.00185	9.11442	0.952809	1.92114	0.0122
CXCL10	P02778	Inflammations	CXCL10_P02778_inflam	C-X-C motif chemokine 10	9.29416	0.771306	2.10277	0.00185	9.62576	0.885559	2.01144	0.0122
CXCL11	O14625	Inflammations	CXCL11_O14625_inflam	C-X-C motif chemokine 11	7.91039	0.982644	1.72714	0.00185	6.65243	0.966436	1.44783	0.0122
CXCL5	P42830	Inflammations	CXCL5_P42830_inflam	C-X-C motif chemokine 5	10.6954	1.89864	2.10157	0.00185	11.055	1.24832	1.71968	0.0122
CXCL6	P80162	Inflammations	CXCL6_P80162_inflam	C-X-C motif chemokine 6	8.48476	0.985788	1.38837	0.00185	7.96518	0.808866	0.8194	0.0122
CXCL9	Q07325	Inflammations	CXCL9_Q07325_inflam	C-X-C motif chemokine 9	7.6656	0.707286	1.47599	0.00185	7.34484	0.715174	0.97136	0.0122
DNER	Q8NFT8	Inflammations	DNER_Q8NFT8_inflam	Delta and Notch-like epidermal growth factor-related receptor	9.71348	0.257071	1.69692	0.00185	8.74168	0.227625	0.55728	0.0122
EN-RAGE	P80511	Inflammations	EN_RAGE_P80511_inflam	Protein S100-A12	3.24274	0.512534	1.15663	0.00185	3.36766	0.745823	0.5324	0.0122
FGF-19	O95750	Inflammations	FGF_19_O95750_inflam	Fibroblast growth factor 19	8.38982	0.882651	1.75816	0.00185	8.40309	0.937901	1.17017	0.0122
FGF-21	Q9NSA1	Inflammations	FGF_21_Q9NSA1_inflam	Fibroblast growth factor 21	5.46397	1.152	1.75219	0.00185	5.61127	1.13397	1.09813	0.0122
FGF-23	Q9GZV9	Inflammations	FGF_23_Q9GZV9_inflam	Fibroblast growth factor 23	2.81609	0.608663	1.47813	0.00278	1.97034	0.598618	0.92284	0.01524
FGF-5	Q8NF90	Inflammations	FGF_5_Q8NF90_inflam	Fibroblast growth factor 5	1.94493	0.239107	1.95273	0.55741	0.971673	0.304006	0.57949	0.04878
Flt3L	P49771	Inflammations	Flt3L_P49771_inflam	Fms-related tyrosine kinase 3 ligand	10.1344	0.448196	2.0484	0.00185	9.34533	0.408458	1.87695	0.0122
GDNF	P39905	Inflammations	GDNF_P39905_inflam	Glial cell line-derived neurotrophic factor	1.91863	0.401307	1.2882	0.04907	1.97328	0.379726	0.86937	0.0122
HGF	P14210	Inflammations	HGF_P14210_inflam	Hepatocyte growth factor	8.78261	0.452104	2.69304	0.00185	8.34484	0.417227	0.87494	0.0122
IFN-gamma	P01579	Inflammations	IFN_gamma_P01579_inflam	Interferon gamma	0.871674	0.179579	1.2943	0.98611	7.216	1.0123	2.49152	0.0122
IL-1 alpha	P01583	Inflammations	IL_1_alpha_P01583_inflam	Interleukin-1 alpha	1.72595	0.859831	1.60593	0.49074	-0.199006	0.719836	-0.37851	0.45935
IL-10RA	Q13651	Inflammations	IL_10RA_Q13651_inflam	Interleukin-10 receptor subunit alpha	1.7377	0.782611	1.40243	0.36019	1.0963	0.722136	0.72265	0.25813
IL-10RB	Q08334	Inflammations	IL_10RB_Q08334_inflam	Interleukin-10 receptor subunit beta	6.62157	0.293883	1.78055	0.00185	6.37109	0.301076	1.44482	0.0122
IL-12B	P29460	Inflammations	IL_12B_P29460_inflam	Interleukin-12 subunit beta	5.33132	0.571704	0.35253	0.00185	6.41817	0.663818	0.55914	0.0122
IL-15RA	Q13261	Inflammations	IL_15RA_Q13261_inflam	Interleukin-15 receptor subunit alpha	1.16946	0.193839	1.14912	0.47037	1.51573	0.274308	0.48744	0.0122
IL-17A	Q16552	Inflammations	IL_17A_Q16552_inflam	Interleukin-17A	1.13702	0.642016	0.84233	0.32778	1.79135	0.667579	0.96423	0.06606
IL-17C	Q9P0M4	Inflammations	IL_17C_Q9P0M4_inflam	Interleukin-17C	1.49926	0.517719	1.2271	0.3	2.99219	0.798321	1.24479	0.01423
IL-18R1	Q13478	Inflammations	IL_18R1_Q13478_inflam	Interleukin-18 receptor 1	8.06373	0.419101	1.84305	0.00185	8.41905	0.39879	0.97678	0.0122
IL-20	Q9NYY1	Inflammations	IL_20_Q9NYY1_inflam	Interleukin-20	1.21682	0.534369	1.44103	0.90926	0.560552	0.424792	0.64393	0.79776
IL-20RA	Q9UHF4	Inflammations	IL_20RA_Q9UHF4_inflam	Interleukin-20 receptor subunit alpha	0.909671	0.545826	1.14425	0.80926	0.864359	0.467548	0.5541	0.15854
IL-22 RA1	Q8N6P7	Inflammations	IL_22_RA1_Q8N6P7_inflam	Interleukin-22 receptor subunit alpha-1	0.687031	0.624892	2.25331	0.98704	1.82264	0.624646	1.94836	0.65549
IL-24	Q13007	Inflammations	IL_24_Q13007_inflam	Interleukin-24	1.19915	0.760597	1.70661	0.8537	0.942829	0.663534	1.1922	0.75102
IL-2RB	P14784	Inflammations	IL_2RB_P14784_inflam	Interleukin-2 receptor subunit beta	1.10018	0.524069	1.57142	0.91852	0.514743	0.370308	0.8915	0.91667
IL10	P22301	Inflammations	IL10_P22301_inflam	Interleukin-10	3.74289	0.660939	2.06103	0.00185	3.44797	0.635977	1.438	0.01524
IL13	P35225	Inflammations	IL13_P35225_inflam	Interleukin-13	0.427188	0.801101	0.92796	0.875	0.703505	0.71203	1.07168	0.85569
IL18	Q14116	Inflammations	IL18_Q14116_inflam	Interleukin-18	8.77445	0.532157	1.71772	0.00185	9.03679	0.547762	1.60919	0.0122
IL2	P60568	Inflammations	IL2_P60568_inflam	Interleukin-2	0.924895	0.228904	1.81323	0.99537	0.384805	0.210684	0.83847	0.98374
IL33	O95760	Inflammations	IL33_O95760_inflam	Interleukin-33	1.47002	0.315189	1.95988	0.9537	0.657406	0.413513	1.1147	0.95833
IL4	P05112	Inflammations	IL4_P05112_inflam	Interleukin-4	0.308122	0.736966	0.9158	0.85185	0.0423107	0.692751	0.30267	0.78354
IL5	P05113	Inflammations	IL5_P05113_inflam	Interleukin-5	1.96337	1.52418	1.73488	0.63426	0.996529	0.791222	1.15221	0.7561
IL6	P05231	Inflammations	IL6_P05231_inflam	Interleukin-6	3.47315	0.6937	1.64243	0.00185	2.70339	0.87824	0.65688	0.0122
IL7	P13232	Inflammations	IL7_P13232_inflam	Interleukin-7	3.24215	0.882831	1.59845	0.00648	2.19251	0.566311	0.99713	0.02439
IL8	P10145	Inflammations	IL8_P10145_inflam	Interleukin-8	6.00277	0.642427	2.27221	0.00185	4.90707	0.698865	0.92167	0.0122
LAP TGF-beta-1	P01137	Inflammations	LAP_TGF_beta_1_P01137_inflam	Transforming growth factor beta-1 proprotein	7.43191	0.571953	1.60635	0.00185	6.09236	0.453036	1.10367	0.0122
LIF	P15018	Inflammations	LIF_P15018_inflam	Leukemia inhibitory factor	1.33729	0.689578	1.53846	0.82685	0.046795	0.483651	0.33273	0.9187
LIF-R	P42702	Inflammations	LIF_R_P42702_inflam	Leukemia inhibitory factor receptor	3.60221	0.292044	2.3673	0.00185	4.22074	0.261321	1.20827	0.0122
MCP-1	P13500	Inflammations	MCP_1_P13500_inflam	C-C motif chemokine 2	11.1823	0.440764	2.72494	0.00185	11.0843	0.493761	1.29241	0.0122
MCP-2	P80075	Inflammations	MCP_2_P80075_inflam	C-C motif chemokine 8	8.3189	0.689895	1.31867	0.00185	8.73743	0.600999	1.35982	0.0122
MCP-3	P80098	Inflammations	MCP_3_P80098_inflam	C-C motif chemokine 7	1.8681	0.56473	1.34348	0.15556	2.08972	0.564455	1.37192	0.09553
MCP-4	Q99616	Inflammations	MCP_4_Q99616_inflam	C-C motif chemokine 13	14.1845	0.810579	3.99574	0.00185	13.8238	0.68894	3.06469	0.0122
MMP-1	P03956	Inflammations	MMP_1_P03956_inflam	Interstitial collagenase	12.0581	1.59905	2.33377	0.00185	13.6784	1.12636	1.53083	0.0122
MMP-10	P09238	Inflammations	MMP_10_P09238_inflam	Stromelysin-2	5.46885	1.06212	1.22817	0.00185	9.51442	0.74977	1.30718	0.0122
NRTN	Q99748	Inflammations	NRTN_Q99748_inflam	Neurturin	1.01104	0.45033	1.22067	0.83148	0.570902	0.476685	0.73464	0.82317
NT-3	P20783	Inflammations	NT_3_P20783_inflam	Neurotrophin-3	2.61148	0.392122	1.58203	0.0037	1.85782	0.504792	0.56364	0.01423
OPG	O00300	Inflammations	OPG_O00300_inflam	Tumor necrosis factor receptor superfamily member 11B	10.3025	0.345619	1.52195	0.00185	10.2501	0.334482	1.30374	0.0122
OSM	P13725	Inflammations	OSM_P13725_inflam	Oncostatin-M	4.43869	1.06143	2.19129	0.00741	4.00988	0.882017	1.57067	0.0122
PD-L1	Q9NZQ7	Inflammations	PD_L1_Q9NZQ7_inflam	Programmed cell death 1 ligand 1	5.16	0.469267	2.77465	0.00185	5.76263	0.368895	2.17952	0.0122
SCF	P21583	Inflammations	SCF_P21583_inflam	Kit ligand	10.3851	0.425106	1.93644	0.00185	9.38992	0.427158	1.48016	0.0122
SIRT2	Q8IXJ6	Inflammations	SIRT2_Q8IXJ6_inflam	NAD-dependent protein deacetylase sirtuin-2	4.14957	1.87593	2.93694	0.35	4.03263	1.64909	1.45188	0.04776
SLAMF1	Q13291	Inflammations	SLAMF1_Q13291_inflam	Signaling lymphocytic activation molecule	2.92461	0.441902	1.70463	0.00556	2.57069	0.468016	1.30755	0.0122
ST1A1	P50225	Inflammations	ST1A1_P50225_inflam	Sulfotransferase 1A1	2.84636	1.87289	1.16651	0.24352	2.44334	1.46954	0.76216	0.15447
STAMBP	O95630	Inflammations	STAMBP_O95630_inflam	STAM-binding protein	4.91934	1.46814	2.11154	0.0037	5.00754	1.15417	0.91616	0.0122
TGF-alpha	P01135	Inflammations	TGF_alpha_P01135_inflam	Protransforming growth factor alpha	3.74558	0.333807	0.62108	0.00185	3.06574	0.353225	0.15779	0.0122
TNF	P01375	Inflammations	TNF_P01375_inflam	Tumor necrosis factor	0.801624	0.716809	0.9179	0.79352	2.92863	0.44479	0.54017	0.0122
TNFB	P01374	Inflammations	TNFB_P01374_inflam	Lymphotoxin-alpha	4.95295	0.443587	1.76125	0.00185	4.86376	0.433992	1.08561	0.0122
TNFRSF9	Q07011	Inflammations	TNFRSF9_Q07011_inflam	Tumor necrosis factor receptor superfamily member 9	6.78189	0.376661	2.7279	0.00185	7.00602	0.541988	1.37344	0.0122
TNFSF14	O43557	Inflammations	TNFSF14_O43557_inflam	Tumor necrosis factor ligand superfamily member 14	4.48804	0.728973	2.34277	0.00185	4.1668	0.571077	0.99042	0.0122
TRAIL	P50591	Inflammations	TRAIL_P50591_inflam	Tumor necrosis factor ligand superfamily member 10	8.20746	0.374968	1.33741	0.00185	7.8477	0.301284	0.69567	0.0122
TRANCE	O14788	Inflammations	TRANCE_O14788_inflam	Tumor necrosis factor ligand superfamily member 11	4.89982	0.627104	1.28663	0.00185	4.9014	0.539979	1.24391	0.0122
TSLP	Q969D9	Inflammations	TSLP_Q969D9_inflam	Thymic stromal lymphopoietin	1.43213	0.645702	2.50629	0.95185	1.07881	0.585425	1.5978	0.88008
TWEAK	O43508	Inflammations	TWEAK_O43508_inflam	Tumor necrosis factor ligand superfamily member 12	10.6754	0.388176	2.00428	0.00185	8.45842	0.356378	0.33077	0.0122
uPA	P00749	Inflammations	uPA_P00749_inflam	Urokinase-type plasminogen activator	10.1035	0.368475	1.76066	0.00185	9.67864	0.32141	1.00848	0.0122
VEGFA	P15692	Inflammations	VEGFA_P15692_inflam	Vascular endothelial growth factor A	10.0809	0.425142	3.01233	0.00185	10.8179	0.393539	2.24558	0.0122
X4E-BP1	Q13541	Inflammations	X4E_BP1_Q13541_inflam	Eukaryotic translation initiation factor 4E-binding protein 1	7.36101	1.59176	1.12697	0.00185	7.021	1.44082	1.07151	0.0122
ACP6	Q9NPH0	Metabolism	ACP6_Q9NPH0_metabo	Lysophosphatidic acid phosphatase type 6	4.16158	0.713562	1.69412	0.00185	3.77566	0.480272	1.23009	0.01626
ADGRE2	Q9UHX3	Metabolism	ADGRE2_Q9UHX3_metabo	Adhesion G protein-coupled receptor E2	3.65072	0.410622	2.34297	0.00093	5.11916	0.423112	0.22587	0.01626
ADGRG2	Q8IZP9	Metabolism	ADGRG2_Q8IZP9_metabo	Adhesion G-protein coupled receptor G2	3.52624	0.360702	1.72969	0.00093	2.76834	0.346788	-0.26514	0.01626
AHCY	P23526	Metabolism	AHCY_P23526_metabo	Adenosylhomocysteinase	3.17017	0.966617	2.2105	0.18333	1.84618	0.771531	0.98362	0.11789
ALDH1A1	P00352	Metabolism	ALDH1A1_P00352_metabo	Retinal dehydrogenase 1	3.43519	0.733517	1.881	0.00278	3.04866	0.797694	1.26929	0.01626
ANGPT2	O15123	Metabolism	ANGPT2_O15123_metabo	Angiopoietin-2	1.68665	0.936896	1.41958	0.41204	2.8253	0.607005	1.18879	0.04878
ANGPTL1	O95841	Metabolism	ANGPTL1_O95841_metabo	Angiopoietin-related protein 1	2.34955	0.707904	0.72504	0.0037	2.78805	0.418271	0.80616	0.01626
ANGPTL7	O43827	Metabolism	ANGPTL7_O43827_metabo	Angiopoietin-related protein 7	1.12949	0.368097	0.71379	0.10833	1.05534	0.337549	-0.04178	0.01728
ANXA11	P50995	Metabolism	ANXA11_P50995_metabo	Annexin A11	1.4081	1.52805	1.47766	0.65278	0.0158865	1.1363	-0.14957	0.57012
ANXA4	P09525	Metabolism	ANXA4_P09525_metabo	Annexin A4	1.52448	0.449458	1.7929	0.81481	0.249865	0.386783	0.53846	0.86585
APEX1	P27695	Metabolism	APEX1_P27695_metabo	DNA-apurinic or apyrimidinic site) endonuclease	1.27715	0.598026	1.50392	0.79167	1.06812	0.534626	0.48244	0.09451
APLP1	P51693	Metabolism	APLP1_P51693_metabo	Amyloid-like protein 1	7.80389	0.854327	2.49818	0.00093	7.16086	0.689933	1.63704	0.01626
ARG1	P05089	Metabolism	ARG1_P05089_metabo	Arginase-1	2.78875	0.696809	2.88114	0.67778	-0.234706	0.830768	0.04098	0.79675
BAG6	P46379	Metabolism	BAG6_P46379_metabo	Large proline-rich protein BAG6	3.29618	0.736863	2.11091	0.01204	3.28169	0.622691	1.03442	0.01626
CA13	Q8N1Q1	Metabolism	CA13_Q8N1Q1_metabo	Carbonic anhydrase 13	4.64444	2.05528	2.54987	0.17593	3.88218	1.65017	1.14639	0.05691
CANT1	Q8WVQ1	Metabolism	CANT1_Q8WVQ1_metabo	Soluble calcium-activated nucleotidase 1	4.98177	0.406625	2.09463	0.00093	4.68715	0.327602	0.75685	0.01626
CCDC80	Q76M96	Metabolism	CCDC80_Q76M96_metabo	Coiled-coil domain-containing protein 80	6.07717	0.547709	2.44222	0.00093	5.8623	0.540795	1.08024	0.01626
CD164	Q04900	Metabolism	CD164_Q04900_metabo	Sialomucin core protein 24	4.55192	0.418763	4.1128	0.10185	3.62521	0.281175	0.10022	0.01626
CD1C	P29017	Metabolism	CD1C_P29017_metabo	T-cell surface glycoprotein CD1c	5.95411	0.331741	2.66493	0.00093	5.02989	0.344781	0.97771	0.01626
CD2AP	Q9Y5K6	Metabolism	CD2AP_Q9Y5K6_metabo	CD2-associated protein	6.58494	1.66604	3.07188	0.00926	5.82854	1.57114	1.24881	0.01626
CD79B	P40259	Metabolism	CD79B_P40259_metabo	B-cell antigen receptor complex-associated protein beta chain	3.15531	0.337786	1.55356	0.00093	2.6835	0.485238	0.74699	0.01626
CDH2	P19022	Metabolism	CDH2_P19022_metabo	Cadherin-2	4.38792	0.538428	1.79394	0.00185	3.49051	0.522521	0.45699	0.01626
CDHR5	Q9HBB8	Metabolism	CDHR5_Q9HBB8_metabo	Cadherin-related family member 5	3.97557	0.435734	2.35395	0.00185	3.17058	0.45039	0.31846	0.01626
CHRDL2	Q6WN34	Metabolism	CHRDL2_Q6WN34_metabo	Chordin-like protein 2	2.69763	0.632307	0.56034	0.00093	2.5094	0.507534	0.57369	0.01626
CLEC5A	Q9NY25	Metabolism	CLEC5A_Q9NY25_metabo	C-type lectin domain family 5 member A	4.83578	0.370085	1.88939	0.00093	4.44875	0.34503	1.13549	0.01626
CLMP	Q9H6B4	Metabolism	CLMP_Q9H6B4_metabo	CXADR-like membrane protein	3.23948	0.458831	1.91844	0.00556	2.87296	0.479917	1.30473	0.01626
CLSTN2	Q9H4D0	Metabolism	CLSTN2_Q9H4D0_metabo	Calsyntenin-2	3.80085	0.829655	2.17636	0.02407	3.95741	0.563545	1.02217	0.01728
CLUL1	Q15846	Metabolism	CLUL1_Q15846_metabo	Clusterin-like protein 1	4.67999	0.536666	1.54368	0.00093	4.49267	0.513546	1.49486	0.01626
COMT	P21964	Metabolism	COMT_P21964_metabo	Catechol O-methyltransferase	2.37046	0.936491	2.87617	0.78056	2.37713	0.83624	2.12372	0.4563
CRKL	P46109	Metabolism	CRKL_P46109_metabo	Crk-like protein	3.22993	1.92788	2.56386	0.51481	7.37998	1.86416	1.97709	0.01626
CTSH	P09668	Metabolism	CTSH_P09668_metabo	Pro-cathepsin H	4.03654	0.570858	4.33717	0.7713	1.0065	0.69792	-0.05537	0.06809
CTSO	P43234	Metabolism	CTSO_P43234_metabo	Cathepsin O	2.59823	0.365502	1.12121	0.00093	2.37378	0.354909	0.44588	0.01626
DAB2	P98082	Metabolism	DAB2_P98082_metabo	Disabled homolog 2	2.47223	1.62326	2.27252	0.5963	2.27828	1.39013	1.42832	0.33537
DDC	P20711	Metabolism	DDC_P20711_metabo	Aromatic-L-amino-acid decarboxylase	6.05273	0.570397	1.86541	0.00093	5.30527	0.593326	0.84536	0.01626
DIABLO	Q9NR28	Metabolism	DIABLO_Q9NR28_metabo	Diablo homolog, mitochondrial	2.626	1.25495	4.03525	0.86574	1.91273	1.00643	2.10427	0.68598
DPP7	Q9UHL4	Metabolism	DPP7_Q9UHL4_metabo	Dipeptidyl peptidase 2	1.73068	0.510897	2.38525	0.9213	2.98706	0.728829	0.8516	0.02236
ENO2	P09104	Metabolism	ENO2_P09104_metabo	Gamma-enolase	4.2044	1.38452	2.31841	0.0787	3.6538	0.965586	1.23045	0.01931
ENPP7	Q6UWV6	Metabolism	ENPP7_Q6UWV6_metabo	Ectonucleotide pyrophosphatase/phosphodiesterase family member 7	3.13445	1.19835	2.34642	0.28704	3.91012	1.0008	1.01676	0.01829
ENTPD5	O75356	Metabolism	ENTPD5_O75356_metabo	Ectonucleoside triphosphate diphosphohydrolase 5	2.66844	0.33155	2.12702	0.05648	2.53774	0.290024	1.73524	0.02033
FAM3C	Q92520	Metabolism	FAM3C_Q92520_metabo	Protein FAM3C	6.70679	0.428765	1.69166	0.00093	6.73353	0.446602	0.45669	0.01626
FBP1	P09467	Metabolism	FBP1_P09467_metabo	Fructose-1,6-bisphosphatase 1	4.05251	1.196	2.6544	0.10741	2.86357	1.21277	1.07072	0.06199
FCRL1	Q96LA6	Metabolism	FCRL1_Q96LA6_metabo	Fc receptor-like protein 1	5.382	0.489738	2.1553	0.00093	5.33938	0.571424	1.60173	0.01626
FKBP4	Q02790	Metabolism	FKBP4_Q02790_metabo	Peptidyl-prolyl cis-trans isomerase FKBP4	1.45884	0.954762	1.75048	0.69722	1.33566	0.756427	1.53375	0.74695
GAL	P22466	Metabolism	GAL_P22466_metabo	Galanin peptides	7.04324	0.892069	2.21244	0.00093	5.90815	0.8762	0.82426	0.01626
GHRL	Q9UBU3	Metabolism	GHRL_Q9UBU3_metabo	Appetite-regulating hormone	3.80381	0.873621	1.80627	0.00926	2.29949	0.888155	0.85994	0.06301
GLRX	P35754	Metabolism	GLRX_P35754_metabo	Glutaredoxin-1	2.12549	0.70139	1.81901	0.39352	1.31948	0.703637	1.21228	0.5498
GRAP2	O75791	Metabolism	GRAP2_O75791_metabo	GRB2-related adapter protein 2	4.24875	2.19469	2.78919	0.36296	3.46358	1.90098	1.29857	0.1687
HDGF	P51858	Metabolism	HDGF_P51858_metabo	Hepatoma-derived growth factor	1.55278	1.09266	1.54261	0.58889	0.234282	1.01178	0.06217	0.58537
IGFBPL1	Q8WX77	Metabolism	IGFBPL1_Q8WX77_metabo	Insulin-like growth factor-binding protein-like 1	3.00206	0.341357	1.87658	0.00093	3.39073	0.402902	0.69648	0.01626
ITGB7	P26010	Metabolism	ITGB7_P26010_metabo	Integrin beta-7	1.49936	0.285799	1.78273	0.87407	0.912865	0.365627	0.20383	0.03862
KLK10	O43240	Metabolism	KLK10_O43240_metabo	Kallikrein-10	3.95654	0.415304	2.07212	0.00093	1.70599	0.411926	-1.03639	0.01626
KYAT1	Q16773	Metabolism	KYAT1_Q16773_metabo	Kynurenine--oxoglutarate transaminase 1	7.27238	1.0146	3.13727	0.00093	6.16064	0.800022	1.69309	0.01626
LILRA5	A6NI73	Metabolism	LILRA5_A6NI73_metabo	Leukocyte immunoglobulin-like receptor subfamily A member 5	5.16459	0.381038	2.65964	0.00093	4.37004	0.385608	0.55835	0.01626
LRIG1	Q96JA1	Metabolism	LRIG1_Q96JA1_metabo	Leucine-rich repeats and immunoglobulin-like domains protein 1	3.99796	0.369761	1.96634	0.00093	3.38564	0.375162	0.74276	0.01626
LRP11	Q86VZ4	Metabolism	LRP11_Q86VZ4_metabo	Low-density lipoprotein receptor-related protein 11	4.34114	0.386762	2.16438	0.00093	4.04428	0.413225	0.93151	0.01626
MCFD2	Q8NI22	Metabolism	MCFD2_Q8NI22_metabo	Multiple coagulation factor deficiency protein 2	3.41619	0.66562	1.90443	0.00093	3.44732	0.479683	0.91635	0.01626
MEP1B	Q16820	Metabolism	MEP1B_Q16820_metabo	Meprin A subunit beta	4.45178	1.37927	2.15877	0.08148	4.34753	1.33503	0.89399	0.01931
METRNL	Q641Q3	Metabolism	METRNL_Q641Q3_metabo	Meteorin-like protein	4.09606	0.506871	2.23636	0.00093	3.48238	0.385544	0.9998	0.01626
NADK	O95544	Metabolism	NADK_O95544_metabo	NAD kinase	3.42969	0.595081	1.78968	0.00093	3.73726	0.55074	0.87681	0.01626
NECTIN2	Q92692	Metabolism	NECTIN2_Q92692_metabo	Nectin-2	6.33276	0.4979	1.99346	0.00093	6.25369	0.397427	1.29775	0.01626
NOMO1	Q15155	Metabolism	NOMO1_Q15155_metabo	Nodal modulator 1	5.80119	0.603004	1.519	0.00093	5.44616	0.427798	0.24795	0.01626
NPDC1	Q9NQX5	Metabolism	NPDC1_Q9NQX5_metabo	Neural proliferation differentiation and control protein 1	6.15341	0.385978	2.65981	0.00093	5.6417	0.429371	1.44383	0.01626
NPTXR	O95502	Metabolism	NPTXR_O95502_metabo	Neuronal pentraxin receptor	4.30737	0.418893	2.09862	0.00093	3.545	0.362423	0.72597	0.01626
NQO2	P16083	Metabolism	NQO2_P16083_metabo	N-Ribosyldihydronicotinamide:Quinone Reductase 2	3.25141	0.867871	2.33375	0.18704	1.39801	0.762124	0.87014	0.27236
NT-proBNP	P16860	Metabolism	NT_proBNP_NA_metabo	N-terminal prohormone brain natriuretic peptide	4.57708	1.0839	2.50497	0.025	4.80743	1.50315	1.39122	0.01626
PAG1	Q9NWQ8	Metabolism	PAG1_Q9NWQ8_metabo	Phosphoprotein associated with glycosphingolipid-enriched microdomains 1	3.45396	0.805255	2.3316	0.02593	3.34422	0.698494	1.06481	0.01626
PILRB	Q9UKJ0	Metabolism	PILRB_Q9UKJ0_metabo	Paired immunoglobulin-like type 2 receptor beta	5.47331	0.658801	2.12104	0.00093	4.98406	0.624556	1.05583	0.01626
PPP1R2	P41236	Metabolism	PPP1R2_P41236_metabo	Protein phosphatase inhibitor 2	4.24798	1.41558	2.73202	0.11019	3.48452	1.00947	1.58124	0.02439
QDPR	P09417	Metabolism	QDPR_P09417_metabo	Dihydropteridine reductase	4.28635	1.68174	2.61774	0.21759	4.14345	0.903635	1.00879	0.03252
REG4	Q9BYZ8	Metabolism	REG4_Q9BYZ8_metabo	Regenerating islet-derived protein 4	8.4307	0.758785	3.2569	0.00093	8.8611	0.679471	2.80211	0.01626
RNASE3	P12724	Metabolism	RNASE3_P12724_metabo	Eosinophil cationic protein	4.34011	1.26656	2.89825	0.06481	2.79923	0.956067	0.81866	0.01829
ROR1	Q01973	Metabolism	ROR1_Q01973_metabo	Inactive tyrosine-protein kinase transmembrane receptor ROR1	2.82546	0.356834	1.32741	0.00093	2.5558	0.432433	0.43778	0.01626
RTN4R	Q9BZR6	Metabolism	RTN4R_Q9BZR6_metabo	Reticulon-4 receptor	2.18529	0.32893	1.58633	0.02407	1.71431	0.399735	0.41574	0.01626
S100P	P25815	Metabolism	S100P_P25815_metabo	Protein S100-P	2.20911	0.203162	2.83958	0.98796	0.490683	0.240113	0.46711	0.53557
SDC4	P31431	Metabolism	SDC4_P31431_metabo	Syndecan-4	4.65774	1.28773	2.309	0.02315	4.59767	0.949036	1.4087	0.01626
SEMA3F	Q13275	Metabolism	SEMA3F_Q13275_metabo	Semaphorin-3F	3.39798	0.310588	2.56796	0.00926	2.4303	0.320853	0.47038	0.01626
SERPINB6	P35237	Metabolism	SERPINB6_P35237_metabo	Serpin B6	4.06394	0.808069	3.84922	0.53796	3.06334	0.631819	0.12302	0.01626
SERPINB8	P50452	Metabolism	SERPINB8_P50452_metabo	Serpin B8	3.2544	0.492072	3.47274	0.70463	0.125964	0.402273	-0.25882	0.1626
SIGLEC7	Q9Y286	Metabolism	SIGLEC7_Q9Y286_metabo	Sialic acid-binding Ig-like lectin 7	3.72387	0.343225	2.18171	0.00185	3.57441	0.34711	0.5031	0.01626
SNAP23	O00161	Metabolism	SNAP23_O00161_metabo	Synaptosomal-associated protein 23	3.37216	1.66429	1.96687	0.26111	4.04529	1.66009	0.91014	0.04167
SOST	Q9BQB4	Metabolism	SOST_Q9BQB4_metabo	Sclerostin	5.87447	0.611425	2.15938	0.00093	5.34466	0.539691	1.36524	0.01626
SSC4D	Q8WTU2	Metabolism	SSC4D_Q8WTU2_metabo	Scavenger receptor cysteine-rich domain-containing group B protein	3.11359	1.49915	2.09217	0.27315	3.37298	1.41022	1.05399	0.04268
SUMF2	Q8NBJ7	Metabolism	SUMF2_Q8NBJ7_metabo	Inactive C-alpha-formylglycine-generating enzyme 2	3.71557	1.25183	1.13771	0.00556	3.96274	0.819716	0.15849	0.01626
TFF2	Q03403	Metabolism	TFF2_Q03403_metabo	Trefoil factor 2	5.00013	0.784843	0.59457	0.00093	5.31345	0.644097	0.51805	0.01626
THOP1	P52888	Metabolism	THOP1_P52888_metabo	Thimet oligopeptidase	3.62838	1.18432	2.03889	0.1213	4.2083	0.70235	1.88984	0.01829
TINAGL1	Q9GZM7	Metabolism	TINAGL1_Q9GZM7_metabo	Tubulointerstitial nephritis antigen-like	4.25715	0.324671	2.29389	0.00093	3.84741	0.28211	0.65079	0.01626
TSHB	P01222	Metabolism	TSHB_P01222_metabo	Thyrotropin subunit beta	4.32082	0.777621	2.03273	0.01111	3.46755	0.826177	1.03059	0.02439
TXNDC5	Q8NBS9	Metabolism	TXNDC5_Q8NBS9_metabo	Thioredoxin domain-containing protein 5	2.811	1.05268	1.63561	0.075	2.96586	0.742492	1.2804	0.01931
TYMP	P19971	Metabolism	TYMP_P19971_metabo	Thymidine phosphorylase	6.24046	1.15968	5.47383	0.3037	6.12834	0.868722	1.89135	0.01626
TYRO3	Q06418	Metabolism	TYRO3_Q06418_metabo	Tyrosine-protein kinase receptor TYRO3	3.41963	0.329407	2.091	0.00093	3.0419	0.341384	-0.01876	0.01626
USP8	P40818	Metabolism	USP8_P40818_metabo	Ubiquitin carboxyl-terminal hydrolase 8	1.51673	0.796981	1.8199	0.78241	0.941138	0.779434	0.36746	0.24797
VCAN	P13611	Metabolism	VCAN_P13611_metabo	Versican core protein	4.25242	0.385627	2.10711	0.00093	3.77137	0.371256	0.52604	0.01626
ABL1	P00519	Oncology II	ABL1_P00519_oncolo_ii	Tyrosine-protein kinase ABL1	3.41147	1.06025	0.9618	0	3.757	0.919939	0.75853	0.01118
ADAM 8	P78325	Oncology II	ADAM_8_P78325_oncolo_ii	Disintegrin and metalloproteinase domain-containing protein 8	3.28954	0.599972	-0.58234	0	6.52443	0.446307	1.17557	0.01118
ADAM-TS 15	Q8TE58	Oncology II	ADAM_TS_15_Q8TE58_oncolo_ii	A disintegrin and metalloproteinase with thrombospondin motifs 15	4.39609	0.649469	1.62944	0	3.86436	0.70327	0.81188	0.01118
ANXA1	P04083	Oncology II	ANXA1_P04083_oncolo_ii	Annexin A1	4.61517	0.915846	2.43645	0	4.0422	0.603634	0.5785	0.01118
AREG	P15514	Oncology II	AREG_P15514_oncolo_ii	Amphiregulin	3.39412	0.537895	1.8038	0	2.9091	0.404646	0.4631	0.01118
CAIX	Q16790	Oncology II	CAIX_Q16790_oncolo_ii	Carbonic anhydrase 9	3.89455	0.507072	0.76469	0	4.84074	0.699421	0.82008	0.01118
CD160	O95971	Oncology II	CD160_O95971_oncolo_ii	CD160 antigen	5.89932	0.557659	2.20974	0	5.26751	0.513565	0.54087	0.01118
CD207	Q9UJ71	Oncology II	CD207_Q9UJ71_oncolo_ii	C-type lectin domain family 4 member K	3.16465	0.881648	1.13907	0.00926	3.34634	0.531415	0.60991	0.01118
CD27	P26842	Oncology II	CD27_P26842_oncolo_ii	CD27 antigen	9.67785	0.323155	2.33224	0	8.29674	0.411318	0.5258	0.01118
CD48	P09326	Oncology II	CD48_P09326_oncolo_ii	CD48 antigen	6.64338	0.279325	0.82805	0	7.39529	0.304686	0.90945	0.01118
CD70	P32970	Oncology II	CD70_P32970_oncolo_ii	CD70 antigen	3.88601	0.514401	0.61627	0	4.38395	0.515294	1.55085	0.01118
CDKN1A	P38936	Oncology II	CDKN1A_P38936_oncolo_ii	Cyclin-dependent kinase inhibitor 1	3.77501	1.90364	0.41962	0.00093	4.35824	1.55253	0.90636	0.01118
CEACAM1	P13688	Oncology II	CEACAM1_P13688_oncolo_ii	Carcinoembryonic antigen-related cell adhesion molecule 1	7.10951	0.188913	0.89163	0	9.39963	0.144109	1.10998	0.01118
CEACAM5	P06731	Oncology II	CEACAM5_P06731_oncolo_ii	Carcinoembryonic antigen-related cell adhesion molecule 5	1.93579	0.689383	1.47518	0.24259	2.19537	0.709623	1.36491	0.10163
CPE	P16870	Oncology II	CPE_P16870_oncolo_ii	Carboxypeptidase E	4.1186	1.20133	2.63907	0.14167	4.52943	0.703591	0.8778	0.0122
CRNN	Q9UBG3	Oncology II	CRNN_Q9UBG3_oncolo_ii	Cornulin	4.72776	0.78225	1.78976	0.0037	5.6504	0.748395	1.58835	0.01118
CTSV	O60911	Oncology II	CTSV_O60911_oncolo_ii	Cathepsin L2	4.41316	1.38144	3.47192	0.30833	2.54013	0.68789	0.56937	0.03963
CXCL13	O43927	Oncology II	CXCL13_O43927_oncolo_ii	C-X-C motif chemokine 13	8.305	0.691638	1.20991	0	8.25375	0.695631	1.30698	0.01118
CXL17	Q6UXB2	Oncology II	CXL17_Q6UXB2_oncolo_ii	C-X-C motif chemokine 17	5.37998	0.754733	1.37278	0	5.8357	0.564625	0.35147	0.01118
CYR61	O00622	Oncology II	CYR61_O00622_oncolo_ii	CCN family member 1	6.50632	0.786275	2.79963	0	5.34263	0.793482	0.92683	0.01118
DLL1	O00548	Oncology II	DLL1_O00548_oncolo_ii	Delta-like protein 1	9.71388	0.404326	-0.30705	0	11.3975	0.335871	1.04375	0.01118
EGF	P01133	Oncology II	EGF_P01133_oncolo_ii	Pro-epidermal growth factor	7.37598	2.04017	2.94895	0	6.14753	1.53267	0.95357	0.01118
EPHA2	P29317	Oncology II	EPHA2_P29317_oncolo_ii	Ephrin type-A receptor 2	3.53383	0.266635	1.76916	0	2.71521	0.307828	0.44207	0.01118
ERBB2	P04626	Oncology II	ERBB2_P04626_oncolo_ii	Receptor tyrosine-protein kinase erbB-2	8.99869	0.325676	2.69528	0	6.05078	0.256275	0.42915	0.01118
ERBB3	P21860	Oncology II	ERBB3_P21860_oncolo_ii	Receptor tyrosine-protein kinase erbB-3	8.57103	0.225367	1.24008	0	8.96834	0.224006	0.85909	0.01118
ERBB4	Q15303	Oncology II	ERBB4_Q15303_oncolo_ii	Receptor tyrosine-protein kinase erbB-4	5.86048	0.26675	0.2695	0	10.7274	0.277836	1.0616	0.01118
ESM-1	Q9NQ30	Oncology II	ESM_1_Q9NQ30_oncolo_ii	Endothelial cell-specific molecule 1	10.4755	0.402311	1.95725	0	10.0433	0.385681	0.68007	0.01118
FADD	Q13158	Oncology II	FADD_Q13158_oncolo_ii	FAS-associated death domain protein	2.37293	1.4169	1.03722	0.16574	1.74212	0.876008	0.47088	0.04268
FASLG	P48023	Oncology II	FASLG_P48023_oncolo_ii	Tumor necrosis factor ligand superfamily member 6	9.82256	0.434967	1.77983	0	10.2516	0.403196	1.4954	0.01118
FCRLB	Q6BAA4	Oncology II	FCRLB_Q6BAA4_oncolo_ii	Fc receptor-like B	2.11091	0.553714	1.46357	0.08796	2.19649	0.733708	0.66388	0.01118
FGF-BP1	Q14512	Oncology II	FGF_BP1_Q14512_oncolo_ii	Fibroblast growth factor-binding protein 1	6.36477	0.49495	1.23765	0	6.8624	0.421549	1.09402	0.01118
FR-alpha	P15328	Oncology II	FR_alpha_P15328_oncolo_ii	Folate receptor alpha	7.7019	0.372613	0.22252	0	8.82891	0.377937	0.64923	0.01118
FR-gamma	P41439	Oncology II	FR_gamma_P41439_oncolo_ii	Folate receptor gamma	7.74082	1.95684	1.20027	0	8.74082	2.01981	0.98896	0.01118
FURIN	P09958	Oncology II	FURIN_P09958_oncolo_ii	Furin	9.57852	0.502282	2.52513	0	6.4256	0.404878	0.26543	0.01118
Gal-1	P09382	Oncology II	Gal_1_P09382_oncolo_ii	Galectin-1	7.38255	0.291343	0.75634	0	7.32493	0.249774	0.85289	0.01118
GPC1	P35052	Oncology II	GPC1_P35052_oncolo_ii	Glypican-1	5.82775	0.353832	1.52635	0	4.85954	0.339811	0.5808	0.01118
GPNMB	Q14956	Oncology II	GPNMB_Q14956_oncolo_ii	Transmembrane glycoprotein NMB	8.05819	0.275673	2.24787	0	6.18353	0.258355	0.7534	0.0122
GZMB	P10144	Oncology II	GZMB_P10144_oncolo_ii	Granzyme B	2.44873	0.887249	1.0434	0.06296	3.19829	0.683717	0.63074	0.01321
GZMH	P20718	Oncology II	GZMH_P20718_oncolo_ii	Granzyme H	3.59147	0.901329	1.25871	0.00093	4.08119	0.71835	1.05781	0.01118
HGF	P14210	Oncology II	HGF_P14210_oncolo_ii	Hepatocyte growth factor	8.0117	0.448627	2.19706	0	8.69405	0.418507	0.67194	0.01118
hK11	Q9UBX7	Oncology II	hK11_Q9UBX7_oncolo_ii	Kallikrein-11	7.38845	0.590379	4.87417	0.00093	4.45486	0.366671	-0.33876	0.01118
hK14	Q9P0G3	Oncology II	hK14_Q9P0G3_oncolo_ii	Kallikrein-14	8.46844	0.620807	3.74285	0	6.20369	0.604257	0.17449	0.01118
hK8	O60259	Oncology II	hK8_O60259_oncolo_ii	Kallikrein-8	8.1584	0.358989	3.92992	0	6.51313	0.354724	0.77306	0.01118
ICOSLG	O75144	Oncology II	ICOSLG_O75144_oncolo_ii	ICOS ligand	7.0824	0.547761	2.10153	0	5.79563	0.355419	1.03028	0.01118
IFN-gamma-R1	P15260	Oncology II	IFN_gamma_R1_P15260_oncolo_ii	Interferon gamma receptor 1	5.65304	0.250094	1.60549	0	7.11896	0.217261	0.85306	0.01118
IGF1R	P08069	Oncology II	IGF1R_P08069_oncolo_ii	Insulin-like growth factor 1 receptor	3.90486	0.302463	1.51159	0	3.70947	0.293455	0.7618	0.01118
IL6	P05231	Oncology II	IL6_P05231_oncolo_ii	Interleukin-6	3.30361	0.673882	1.6333	0.00093	2.06813	0.783983	0.70705	0.01118
ITGAV	P06756	Oncology II	ITGAV_P06756_oncolo_ii	Integrin alpha-V	5.27116	0.311276	1.93988	0	4.79185	0.241455	0.71665	0.01118
ITGB5	P18084	Oncology II	ITGB5_P18084_oncolo_ii	Integrin beta-5	9.07778	0.342863	2.61594	0	8.85529	0.323262	0.95239	0.01118
KLK13	Q9UKR3	Oncology II	KLK13_Q9UKR3_oncolo_ii	Kallikrein-13	4.25401	0.537662	1.67754	0	2.10842	0.577026	-0.31036	0.0122
LY9	Q9HBG7	Oncology II	LY9_Q9HBG7_oncolo_ii	T-lymphocyte surface antigen Ly-9	5.95773	0.338284	1.30613	0	6.28103	0.372097	0.67257	0.01118
LYN	P07948	Oncology II	LYN_P07948_oncolo_ii	Tyrosine-protein kinase Lyn	3.91452	1.32303	1.56	0	3.5072	1.11495	0.58646	0.01118
LYPD3	O95274	Oncology II	LYPD3_O95274_oncolo_ii	Ly6/PLAUR domain-containing protein 3	5.37176	0.386075	2.108	0	6.31931	0.369539	0.45528	0.01118
MAD homolog 5	Q99717	Oncology II	MAD_homolog_5_Q99717_oncolo_ii	Mothers against decapentaplegic homolog 5	4.49068	0.333585	0.96289	0	3.9145	0.215178	0.48334	0.01118
MetAP 2	P50579	Oncology II	MetAP_2_P50579_oncolo_ii	Methionine aminopeptidase 2	4.40071	1.08883	2.23202	0	4.64257	1.08993	0.6504	0.01118
MIA	Q16674	Oncology II	MIA_Q16674_oncolo_ii	Melanoma-derived growth regulatory protein	10.9042	0.563755	2.11702	0	10.7344	0.35193	1.00209	0.01118
MIC-A/B	Q29983 Q29980	Oncology II	MIC_A_B_Q29983_Q29980_oncolo_ii	MHC class I polypeptide-related sequence A	4.31147	1.35813	0.82245	0.03426	4.7971	1.44	0.56466	0.01626
MK	P21741	Oncology II	MK_P21741_oncolo_ii	Midkine	6.49773	0.625554	0.40068	0	3.66239	0.491862	0.73104	0.01118
MSLN	Q13421	Oncology II	MSLN_Q13421_oncolo_ii	Mesothelin	3.9402	0.677826	1.50266	0	3.50775	0.693058	0.46089	0.01118
MUC-16	Q8WXI7	Oncology II	MUC_16_Q8WXI7_oncolo_ii	Mucin-16	4.79001	0.813176	1.74919	0	3.14732	0.71042	0.74429	0.01118
PODXL	O00592	Oncology II	PODXL_O00592_oncolo_ii	Podocalyxin	4.2218	0.219427	1.11764	0	4.81153	0.198501	0.79821	0.01118
PPY	P01298	Oncology II	PPY_P01298_oncolo_ii	Pancreatic prohormone	8.39165	0.921323	0.73174	0	9.58857	1.03467	0.81954	0.01118
PVRL4	Q96NY8	Oncology II	PVRL4_Q96NY8_oncolo_ii	Nectin-4	6.18183	0.338495	2.36462	0	4.98761	0.356672	0.37546	0.01118
RET	P07949	Oncology II	RET_P07949_oncolo_ii	Proto-oncogene tyrosine-protein kinase receptor Ret	4.78003	0.652901	1.63154	0	4.68285	0.566699	0.82493	0.01118
RSPO3	Q9BXY4	Oncology II	RSPO3_Q9BXY4_oncolo_ii	R-spondin-3	4.89332	0.57515	1.18911	0	3.64913	0.8571	0.87405	0.01118
S100A11	P31949	Oncology II	S100A11_P31949_oncolo_ii	Protein S100-A11	3.8516	0.392848	2.07782	0	3.66601	0.299531	0.77198	0.01118
S100A4	P26447	Oncology II	S100A4_P26447_oncolo_ii	Protein S100-A4	3.5039	0.763154	0.56395	0	7.012	0.543914	1.91387	0.01118
SCAMP3	O14828	Oncology II	SCAMP3_O14828_oncolo_ii	Secretory carrier-associated membrane protein 3	4.72779	1.66759	0.93677	0	4.36642	1.37354	1.92747	0.02337
SCF	P21583	Oncology II	SCF_P21583_oncolo_ii	Kit ligand	9.76147	0.421777	1.45605	0	8.28999	0.454009	0.8108	0.01118
SEZ6L	Q9BYH1	Oncology II	SEZ6L_Q9BYH1_oncolo_ii	Seizure 6-like protein	4.54059	0.284811	1.07107	0	5.54032	0.2839	0.59155	0.01118
SPARC	P09486	Oncology II	SPARC_P09486_oncolo_ii	SPARC	6.40621	0.393398	0.8018	0	10.1006	0.233007	0.94245	0.01118
SYND1	P18827	Oncology II	SYND1_P18827_oncolo_ii	Syndecan-1	7.54495	0.431544	1.59795	0	6.44734	0.419629	1.00155	0.01118
TCL1A	P56279	Oncology II	TCL1A_P56279_oncolo_ii	T-cell leukemia/lymphoma protein 1A	4.722	1.1225	1.52766	0.00185	5.5893	1.12496	0.93715	0.0122
TFPI-2	P48307	Oncology II	TFPI_2_P48307_oncolo_ii	Tissue factor pathway inhibitor 2	9.16014	0.477883	2.59438	0	8.60224	0.461397	0.75679	0.01118
TGF-alpha	P01135	Oncology II	TGF_alpha_P01135_oncolo_ii	Protransforming growth factor alpha	3.10779	0.323651	0.02439	0	2.6382	0.36759	-0.12605	0.01118
TGFR-2	P37173	Oncology II	TGFR_2_P37173_oncolo_ii	TGF-beta receptor type-2	6.38627	0.316485	1.70357	0	4.73031	0.323554	0.53159	0.01118
TLR3	O15455	Oncology II	TLR3_O15455_oncolo_ii	Toll-like receptor 3	6.19157	0.681223	2.16794	0	4.52074	0.694868	0.27783	0.01118
TNFRSF19	Q9NS68	Oncology II	TNFRSF19_Q9NS68_oncolo_ii	Tumor necrosis factor receptor superfamily member 19	4.686	0.3873	1.17872	0.00093	6.7156	0.578016	0.83591	0.0122
TNFRSF4	P43489	Oncology II	TNFRSF4_P43489_oncolo_ii	Tumor necrosis factor receptor superfamily member 4	4.31136	0.397948	1.8583	0	3.88037	0.444845	1.00074	0.01118
TNFRSF6B	O95407	Oncology II	TNFRSF6B_O95407_oncolo_ii	Tumor necrosis factor receptor superfamily member 6B	5.10371	0.763157	1.83925	0	5.39344	0.654438	0.74165	0.01118
TNFSF13	O75888	Oncology II	TNFSF13_O75888_oncolo_ii	Tumor necrosis factor ligand superfamily member 13	8.22951	0.522606	1.27871	0	9.25441	0.402733	0.88508	0.01118
TRAIL	P50591	Oncology II	TRAIL_P50591_oncolo_ii	Tumor necrosis factor ligand superfamily member 10	8.41533	0.38243	2.73402	0	6.61761	0.346227	2.49352	0.01118
TXLNA	P40222	Oncology II	TXLNA_P40222_oncolo_ii	Alpha-taxilin	4.8004	1.58728	1.45685	0	4.45302	1.23526	0.82517	0.01118
VEGFA	P15692	Oncology II	VEGFA_P15692_oncolo_ii	Vascular endothelial growth factor A	9.96046	0.430258	2.45757	0	9.70033	0.443794	0.98241	0.01118
VEGFR-2	P35968	Oncology II	VEGFR_2_P35968_oncolo_ii	Vascular endothelial growth factor receptor 2	7.88676	0.265119	2.55387	0	7.49344	0.237101	0.98746	0.01118
VEGFR-3	P35916	Oncology II	VEGFR_3_P35916_oncolo_ii	Vascular endothelial growth factor receptor 3	8.05611	0.272851	1.46156	0	7.37205	0.273851	1.14321	0.01118
VIM	P08670	Oncology II	VIM_P08670_oncolo_ii	Vimentin	4.05332	1.09625	0.48418	0.00093	3.70078	1.01792	1.80808	0.03557
WFDC2	Q14508	Oncology II	WFDC2_Q14508_oncolo_ii	WAP four-disulfide core domain protein 2	8.81813	0.334117	3.53231	0	7.78857	0.320394	0.68445	0.01118
WIF-1	Q9Y5W5	Oncology II	WIF_1_Q9Y5W5_oncolo_ii	Wnt inhibitory factor 1	6.28243	0.417182	2.15872	0	5.74173	0.376622	0.91581	0.01118
WISP-1	O95388	Oncology II	WISP_1_O95388_oncolo_ii	CCN family member 4	6.51366	0.389895	0.97782	0	5.83151	0.381897	0.56655	0.01118
X5'-NT	P21589	Oncology II	X5__NT_P21589_oncolo_ii	5'-nucleotidase	8.40223	1.40446	1.92701	0	9.2306	0.880292	1.64476	0.01118
XPNPEP2	O43895	Oncology II	XPNPEP2_O43895_oncolo_ii	Xaa-Pro aminopeptidase 2	8.28684	1.62022	1.47493	0	9.25328	1.03024	1.15431	0.01118
ADGRG1	Q9Y653	Organ damage	ADGRG1_Q9Y653_organ_damage	Adhesion G-protein coupled receptor G1	1.26041	0.329767	0.9064	0.09352	2.65727	1.02705	1.51721	0.05488
AGR2	O95994	Organ damage	AGR2_O95994_organ_damage	Anterior gradient protein 2 homolog	1.87742	0.755507	1.01933	0.06389	2.99455	0.903738	3.04664	0.60467
AIFM1	O95831	Organ damage	AIFM1_O95831_organ_damage	Apoptosis-inducing factor 1, mitochondrial	2.28874	1.41192	1.47301	0.41852	1.94162	1.28547	0.88834	0.19512
ALDH3A1	P30838	Organ damage	ALDH3A1_P30838_organ_damage	Aldehyde dehydrogenase, dimeric NADP-preferring	0.660474	0.78614	0.84955	0.65741	1.26461	0.95608	-0.79483	0.01931
AMN	Q9BXJ7	Organ damage	AMN_Q9BXJ7_organ_damage	Protein amnionless	3.1195	0.700815	1.39444	0.00093	3.18181	0.685197	1.4438	0.01626
ATP6AP2	O75787	Organ damage	ATP6AP2_O75787_organ_damage	Renin receptor	1.57212	0.381851	1.49045	0.45741	1.27507	0.450308	0.53351	0.03862
BAMBI	Q13145	Organ damage	BAMBI_Q13145_organ_damage	BMP and activin membrane-bound inhibitor homolog	1.44585	0.345521	0.91901	0.01852	2.04179	0.385719	0.56442	0.01423
BANK1	Q8NDB2	Organ damage	BANK1_Q8NDB2_organ_damage	B-cell scaffold protein with ankyrin repeats	4.86215	1.92569	1.72852	0.01667	5.20077	1.48275	1.73057	0.01626
BID	P55957	Organ damage	BID_P55957_organ_damage	BH3-interacting domain death agonist	1.08048	1.00299	0.66875	0.43426	2.18163	1.07458	0.60474	0.06402
BTC	P35070	Organ damage	BTC_P35070_organ_damage	Probetacellulin	1.47304	1.00805	1.07785	0.42037	2.05745	0.753629	1.69416	0.3252
CA12	O43570	Organ damage	CA12_O43570_organ_damage	Carbonic anhydrase 12	3.13619	0.483463	2.57078	0.11481	2.86295	0.410223	1.36114	0.02439
CA14	Q9ULX7	Organ damage	CA14_Q9ULX7_organ_damage	Carbonic anhydrase 14	2.21231	0.317398	1.46603	0.00926	8.90418	0.509373	1.44892	0.01423
CALCA	P01258	Organ damage	CALCA_P01258_organ_damage	Calcitonin	5.1813	0.790779	2.49435	0	5.25917	0.709746	1.25611	0.01423
CALR	P27797	Organ damage	CALR_P27797_organ_damage	Calreticulin	3.49932	1.50585	0.6164	0.0463	1.79575	1.5029	0.65866	0.06301
CAPG	P40121	Organ damage	CAPG_P40121_organ_damage	Macrophage-capping protein	3.29071	0.589164	2.31095	0.0213	3.39864	0.603018	0.74217	0.01423
CES2	O00748	Organ damage	CES2_O00748_organ_damage	Cocaine esterase	2.02099	0.34656	2.36453	0.88889	1.28978	0.526005	0.63886	0.08333
CLEC1A	Q8NC01	Organ damage	CLEC1A_Q8NC01_organ_damage	C-type lectin domain family 1 member A	2.54907	0.320641	1.47968	0	4.13616	0.358865	1.88065	0.01423
CLSPN	Q9HAW4	Organ damage	CLSPN_Q9HAW4_organ_damage	Claspin	0.910803	0.337038	1.34446	0.93981	0.817767	0.390848	1.13867	0.90142
CNTN2	Q02246	Organ damage	CNTN2_Q02246_organ_damage	Contactin-2	4.10851	0.583517	2.12119	0.00093	4.65566	0.509022	0.9816	0.01423
CRH	P06850	Organ damage	CRH_P06850_organ_damage	Corticoliberin	2.13778	0.795626	0.91326	0.04537	2.79177	0.824941	1.17133	0.02846
CSNK1D	P48730	Organ damage	CSNK1D_P48730_organ_damage	Casein kinase I isoform delta	1.46185	0.494136	1.58636	0.77315	0.955402	0.512645	0.96442	0.72154
DPP6	P42658	Organ damage	DPP6_P42658_organ_damage	Dipeptidyl aminopeptidase-like protein 6	3.15256	0.330313	1.38541	0	3.09903	0.33266	1.37434	0.01423
DSG4	Q86SJ6	Organ damage	DSG4_Q86SJ6_organ_damage	Desmoglein-4	3.61128	0.605754	1.1781	0	2.82746	0.563832	-0.22604	0.01423
EDIL3	O43854	Organ damage	EDIL3_O43854_organ_damage	EGF-like repeat and discoidin I-like domain-containing protein 3	1.46769	0.342896	1.41254	0.47685	1.85726	0.310886	1.50277	0.13821
EGFL7	Q9UHF1	Organ damage	EGFL7_Q9UHF1_organ_damage	Epidermal growth factor-like protein 7	4.48736	0.490152	1.84015	0	5.51909	0.493754	1.39729	0.01423
ENAH	Q8N8S7	Organ damage	ENAH_Q8N8S7_organ_damage	Protein enabled homolog	1.23665	0.428561	0.53791	0.0213	2.85941	0.444476	1.09939	0.01423
ENTPD2	Q9Y5L3	Organ damage	ENTPD2_Q9Y5L3_organ_damage	Ectonucleoside triphosphate diphosphohydrolase 2	1.32109	0.284129	1.29412	0.4537	1.79347	0.348308	0.84693	0.01931
ENTPD6	O75354	Organ damage	ENTPD6_O75354_organ_damage	Ectonucleoside triphosphate diphosphohydrolase 6	2.22858	0.293497	0.61259	0	2.0996	0.287659	-0.33325	0.01423
EPO	P01588	Organ damage	EPO_P01588_organ_damage	Erythropoietin	1.54991	0.877167	1.04634	0.21574	1.03073	0.838875	0.55514	0.23679
ERBB2IP	Q96RT1	Organ damage	ERBB2IP_Q96RT1_organ_damage	Erbin	2.40438	1.45037	2.70159	0.67315	2.71475	1.1871	1.83856	0.30691
FABP9	Q0Z7S8	Organ damage	FABP9_Q0Z7S8_organ_damage	Fatty acid-binding protein 9	2.18814	0.417066	1.66346	0.075	2.1081	0.502605	0.98963	0.01423
FES	P07332	Organ damage	FES_P07332_organ_damage	Tyrosine-protein kinase Fes/Fps	1.28897	1.11866	0.75137	0.40833	1.27298	0.672579	0.90996	0.35671
FGR	P09769	Organ damage	FGR_P09769_organ_damage	Tyrosine-protein kinase Fgr	1.46751	0.756178	0.94271	0.23519	1.27467	0.508287	0.48571	0.0376
FKBP1B	P68106	Organ damage	FKBP1B_P68106_organ_damage	Peptidyl-prolyl cis-trans isomerase FKBP1B	3.37509	2.21129	1.50178	0.24167	2.91061	1.60236	1.73278	0.28659
FOSB	P53539	Organ damage	FOSB_P53539_organ_damage	Protein fosB	0.806094	0.761712	0.58264	0.45648	0.759706	0.723729	0.23356	0.15752
FOXO1	Q12778	Organ damage	FOXO1_Q12778_organ_damage	Forkhead box protein O1	2.7152	1.12084	1.86857	0.27685	2.10207	0.928096	1.03127	0.08943
GALNT10	Q86SR1	Organ damage	GALNT10_Q86SR1_organ_damage	Polypeptide N-acetylgalactosaminyltransferase 10	0.916946	0.411657	0.07852	0.0537	3.39996	0.393762	0.37469	0.01423
HPGDS	O60760	Organ damage	HPGDS_O60760_organ_damage	Hematopoietic prostaglandin D synthase	2.11343	0.457352	1.48211	0.06204	2.32952	0.394277	1.69744	0.04268
INPPL1	O15357	Organ damage	INPPL1_O15357_organ_damage	Phosphatidylinositol 3,4,5-trisphosphate 5-phosphatase 2	1.42405	1.51628	0.31206	0.28981	2.96674	1.43916	1.42251	0.13008
ITGB1BP1	O14713	Organ damage	ITGB1BP1_O14713_organ_damage	Integrin beta-1-binding protein 1	1.14455	0.738238	1.16735	0.64722	2.4871	0.656942	2.11642	0.33333
KIM1	Q96D42	Organ damage	KIM1_Q96D42_organ_damage	Hepatitis A virus cellular receptor 1	8.02817	0.717008	1.21283	0	8.73862	0.819884	2.20931	0.01423
LAT2	Q9GZY6	Organ damage	LAT2_Q9GZY6_organ_damage	Linker for activation of T-cells family member 2	3.00917	1.75819	1.33976	0.13981	3.79391	1.27372	1.38205	0.01423
LHB	P01229	Organ damage	LHB_P01229_organ_damage	Lutropin subunit beta	2.41693	0.988368	1.65878	0.17778	1.67865	0.932036	0.9413	0.14736
LRP1	Q07954	Organ damage	LRP1_Q07954_organ_damage	Prolow-density lipoprotein receptor-related protein 1	2.80403	0.430088	2.29697	0.06111	2.21854	0.349734	1.28907	0.01423
LTA4H	P09960	Organ damage	LTA4H_P09960_organ_damage	Leukotriene A-4 hydrolase	2.53364	0.809695	1.82951	0.21944	3.19395	0.542963	-0.74445	0.03557
MAEA	Q7L5Y9	Organ damage	MAEA_Q7L5Y9_organ_damage	E3 ubiquitin-protein transferase MAEA	1.49514	0.669685	1.4242	0.54352	1.44555	0.874821	0.4791	0.04065
MAGED1	Q9Y5V3	Organ damage	MAGED1_Q9Y5V3_organ_damage	Melanoma-associated antigen D1	-0.202874	0.601403	-0.2427	0.58889	1.12664	0.577164	0.80371	0.27541
MAP4K5	Q9Y4K4	Organ damage	MAP4K5_Q9Y4K4_organ_damage	Mitogen-activated protein kinase kinase kinase kinase 5	2.20921	1.84962	0.80309	0.27222	4.0602	1.75004	1.62482	0.07012
MAX	P61244	Organ damage	MAX_P61244_organ_damage	Protein max	1.22207	1.06088	0.96083	0.5963	0.925733	0.655338	0.82858	0.58943
METAP1	P53582	Organ damage	METAP1_P53582_organ_damage	Methionine aminopeptidase 1	0.566195	0.322349	0.843	0.81481	0.155507	0.294178	0.26588	0.74797
MVK	Q03426	Organ damage	MVK_Q03426_organ_damage	Mevalonate kinase	2.76392	0.892107	1.81708	0.125	2.63808	0.738362	1.39102	0.01931
NBN	O60934	Organ damage	NBN_O60934_organ_damage	Nibrin	2.11275	0.678734	1.85357	0.37593	1.46205	0.523112	1.00624	0.10772
NCF2	P19878	Organ damage	NCF2_P19878_organ_damage	Neutrophil cytosol factor 2	2.72887	0.751759	1.97568	0.06667	2.80936	0.601466	0.77348	0.01423
NOS3	P29474	Organ damage	NOS3_P29474_organ_damage	Nitric oxide synthase, endothelial	0.507572	0.527758	1.33958	0.95185	2.94292	0.64956	2.26786	0.11992
NPPC	P23582	Organ damage	NPPC_P23582_organ_damage	C-type natriuretic peptide	3.365	0.672268	0.67407	0.00185	2.92617	0.863521	1.24881	0.03557
NUB1	Q9Y5A7	Organ damage	NUB1_Q9Y5A7_organ_damage	NEDD8 ultimate buster 1	0.95554	1.05038	1.07127	0.66389	2.49124	0.856409	2.3468	0.55589
NUCB2	P80303	Organ damage	NUCB2_P80303_organ_damage	Nucleobindin-2	4.87361	0.81333	1.70082	0	4.6486	0.618416	1.4596	0.01423
PDCD1	Q15116	Organ damage	PDCD1_Q15116_organ_damage	Programmed cell death protein 1	0.838128	0.370131	0.82576	0.54074	1.30714	0.456969	0.62243	0.02033
PDGFC	Q9NRA1	Organ damage	PDGFC_Q9NRA1_organ_damage	Platelet-derived growth factor C	3.01608	0.431307	1.86804	0.00833	2.65034	0.381363	1.0949	0.01423
PDP1	Q9P0J1	Organ damage	PDP1_Q9P0J1_organ_damage	Pyruvate dehydrogenase [acetyl-transferring]-phosphatase 1, mitochondrial	1.33759	0.268021	1.78239	0.94722	0.886614	0.397636	1.08119	0.83232
PGF	P49763	Organ damage	PGF_P49763_3_organ_damage	Placenta growth factor	8.58793	0.264501	2.09844	0	8.33973	0.388228	1.39817	0.01423
PLIN1	O60240	Organ damage	PLIN1_O60240_organ_damage	Perilipin-1	2.52386	0.534977	1.80408	0.07685	2.9091	0.512613	1.42734	0.01423
PLXDC1	Q8IUK5	Organ damage	PLXDC1_Q8IUK5_organ_damage	Plexin domain-containing protein 1	0.815915	0.281211	0.56567	0.14259	3.21087	0.311454	1.06725	0.01423
PON2	Q15165	Organ damage	PON2_Q15165_organ_damage	Serum paraoxonase/arylesterase 2	1.81447	0.738392	0.39788	0.02778	1.79977	0.577537	-0.40383	0.01626
PPM1B	O75688	Organ damage	PPM1B_O75688_organ_damage	Protein phosphatase 1B	1.71608	0.458694	2.16042	0.89352	1.9763	0.419926	2.00163	0.68801
PRKAB1	Q9Y478	Organ damage	PRKAB1_Q9Y478_organ_damage	5'-AMP-activated protein kinase subunit beta-1	1.53832	0.839384	0.81347	0.1037	1.69911	0.609458	1.20116	0.1128
PRKRA	O75569	Organ damage	PRKRA_O75569_organ_damage	Interferon-inducible double-stranded RNA-dependent protein kinase activator A	1.047	0.517758	1.15383	0.70833	1.37126	0.620841	0.94887	0.15752
PSMA1	P25786	Organ damage	PSMA1_P25786_organ_damage	Proteasome subunit alpha type-1	1.52882	0.801559	1.18338	0.38333	1.15342	0.815924	0.85701	0.41972
PTK7	Q13308	Organ damage	PTK7_Q13308_organ_damage	Inactive tyrosine-protein kinase 7	2.25093	0.401132	1.80733	0.1	1.93992	0.398207	1.14195	0.02846
PTN	P21246	Organ damage	PTN_P21246_organ_damage	Pleiotrophin	1.94876	0.716796	0.13593	0	2.6964	0.907324	-0.14093	0.01423
PTPRJ	Q12913	Organ damage	PTPRJ_Q12913_organ_damage	Receptor-type tyrosine-protein phosphatase eta	1.94701	1.38672	0.99115	0.30463	1.75026	0.971412	1.11725	0.30081
PVALB	P20472	Organ damage	PVALB_P20472_organ_damage	Parvalbumin alpha	6.11214	2.16078	1.60447	0	6.07064	1.73899	1.52685	0.01423
PXN	P49023	Organ damage	PXN_P49023_organ_damage	Paxillin	1.98978	0.560203	1.76566	0.34352	2.82065	0.423943	1.78287	0.02236
RARRES1	P49788	Organ damage	RARRES1_P49788_organ_damage	Retinoic acid receptor responder protein 1	2.18	0.269539	1.1639	0.00185	2.02148	0.246558	0.80748	0.01423
RASA1	P20936	Organ damage	RASA1_P20936_organ_damage	Ras GTPase-activating protein 1	-0.161765	0.755821	0.02817	0.74815	0.500895	0.675859	0.37521	0.55488
RASSF2	P50749	Organ damage	RASSF2_P50749_organ_damage	Ras association domain-containing protein 2	1.49292	0.459255	1.52584	0.67778	0.840523	0.314104	0.64364	0.24085
RCOR1	Q9UKL0	Organ damage	RCOR1_Q9UKL0_organ_damage	REST corepressor 1	1.99808	0.381037	2.2769	0.86481	0.591959	0.368822	0.49587	0.44309
RRM2B	Q7LG56	Organ damage	RRM2B_Q7LG56_organ_damage	Ribonucleoside-diphosphate reductase subunit M2 B	1.02927	0.597914	1.18757	0.71296	1.13517	0.51597	0.87836	0.32622
SERPINA9	Q86WD7	Organ damage	SERPINA9_Q86WD7_organ_damage	Serpin A9	3.00445	0.571871	2.2617	0.07037	2.89447	0.649388	1.2757	0.01626
SIRT5	Q9NXA8	Organ damage	SIRT5_Q9NXA8_organ_damage	NAD-dependent protein deacylase sirtuin-5, mitochondrial	1.12218	0.393719	1.42712	0.89444	1.93772	0.437829	1.99497	0.74289
SMAD1	Q15797	Organ damage	SMAD1_Q15797_organ_damage	Mothers against decapentaplegic homolog 1	0.863219	0.892655	0.80153	0.64907	1.1557	0.939764	1.40732	0.70224
ST3GAL1	Q11201	Organ damage	ST3GAL1_Q11201_organ_damage	CMP-N-acetylneuraminate-beta-galactosamide-alpha-2,3-sialyltransferase 1	4.423	0.506848	1.06023	0	4.76837	0.486738	1.25186	0.01423
STX8	Q9UNK0	Organ damage	STX8_Q9UNK0_organ_damage	Syntaxin-8	2.13089	0.633137	1.67803	0.24074	2.14634	0.759396	0.9748	0.01728
STXBP3	O00186	Organ damage	STXBP3_O00186_organ_damage	Syntaxin-binding protein 3	0.925771	1.1724	0.27151	0.39352	1.07628	0.690702	0.68528	0.33537
TIGAR	Q9NQ88	Organ damage	TIGAR_Q9NQ88_organ_damage	Fructose-2,6-bisphosphatase TIGAR	1.38658	0.58069	1.19388	0.38981	2.02377	0.499625	0.75351	0.01524
TMPRSS15	P98073	Organ damage	TMPRSS15_P98073_organ_damage	Enteropeptidase	0.369385	0.413747	0.28149	0.46204	2.66016	0.819862	1.07092	0.0315
TNNI3	P19429	Organ damage	TNNI3_P19429_organ_damage	Troponin I, cardiac muscle	0.9068	0.738254	1.28153	0.76574	3.73369	1.51788	3.1566	0.36992
TOP2B	Q02880	Organ damage	TOP2B_Q02880_organ_damage	DNA topoisomerase 2-beta	2.68869	0.981336	1.7877	0.16111	2.21598	0.817445	1.50672	0.1372
VASH1	Q7L8A9	Organ damage	VASH1_Q7L8A9_organ_damage	Tubulinyl-Tyr carboxypeptidase 1	-0.145226	1.32692	0.09987	0.7	0.0852664	0.889941	0.64804	0.82317
WAS	P42768	Organ damage	WAS_P42768_organ_damage	Wiskott-Aldrich syndrome protein	1.7926	1.95443	1.68829	0.61481	2.35048	1.37861	2.60432	0.65447
YES1	P07947	Organ damage	YES1_P07947_organ_damage	Tyrosine-protein kinase Yes	4.03412	1.93818	1.41595	0.01111	4.3269	1.55539	1.10254	0.01423

## Sheet: ESM 2
ESM Table 2. Age, sex, and recruitment center adjusted linear regression results of M value on each plasma protein in the Relationship between Insulin Sensitivity and Cardiovascular disease (RISC) and Uppsala Longitudinal Study of Adult Men (ULSAM) cohorts, before and after further adjustment for BMI
				Model 1 (adjusted for age,sex, recruitment center)				Model 2 (adjusted for age,sex, center, BMI)				Model 1 (adjusted for age,sex, center)				Model 2 (adjusted for age,sex, center, BMI)
				RISC				RISC				ULSAM				ULSAM
Protein	UniProt ID	Full Name in OLINK Panel	OLINK Panel	Estimate	SE	P	FDR	Estimate	SE	P	FDR	Estimate	Se	P	FDR	Estimate	Se	P	FDR
LEP	P41159	LEP_P41159_cardio_ii	Cardiovascular II	-1.78638	0.100229	1.30169e-61	1.0725e-58	-1.14827	0.134462	5.21386e-17	2.14913e-14	-1.30617	0.0569743	1.85e-88	1.52625e-85	-0.879726	0.0749648	2.67e-29	2.20275e-26
IGFBP-2	P18065	IGFBP_2_P18065_cardio_iii	Cardiovascular III	1.45022	0.0842527	4.41406e-58	1.81913e-55	1.02414	0.0876762	1.43515e-29	1.188e-26	0.945809	0.067699	1.43e-39	2.94938e-37	0.495423	0.0648932	6.96e-14	8.20286e-12
IGFBP-1	P08833	IGFBP_1_P08833_cardio_iii	Cardiovascular III	1.22982	0.0909257	2.76635e-38	7.6175e-36	0.662459	0.0979463	2.33776e-11	3.52e-09	0.858883	0.0673581	7.89e-34	1.30185e-31	0.360381	0.0660446	6.61e-08	1.81775e-06
FABP4	P15090	FABP4_P15090_cardio_iii	Cardiovascular III	-1.18269	0.0935555	5.3615e-34	1.1055e-31	-0.486689	0.106669	5.70639e-06	0.000114896	-0.949821	0.0658845	9.6e-42	2.64e-39	-0.499232	0.0640085	2.1e-14	2.8875e-12
IL-1ra	P18510	IL_1ra_P18510_cardio_ii	Cardiovascular II	-0.976877	0.0895215	3.23193e-26	5.3295e-24	-0.451425	0.0912698	8.93796e-07	2.73167e-05	-0.850864	0.0678905	7.75e-33	1.06563e-30	-0.492885	0.0606851	1.9e-15	5.225e-13
CA14	Q9ULX7	CA14_Q9ULX7_organ_damage	Organ damage	0.954752	0.0947681	9.20773e-23	1.26637e-20	0.572626	0.089563	2.52611e-10	2.60906e-08	0.491632	0.0696352	3.81e-12	8.49527e-11	0.220926	0.058574	0.000175	0.00155242
HSD11B1	P28845	HSD11B1_P28845_immune_respon	Immune response	0.88635	0.089777	5.81014e-22	6.8475e-20	0.405083	0.0887714	5.69036e-06	0.000114896	0.581067	0.0685185	1.2e-16	4.71429e-15	0.275596	0.05873	3.21e-06	5.63457e-05
SCGB3A2	Q96PL1	SCGB3A2_Q96PL1_cardio_iii	Cardiovascular III	0.877362	0.0908277	3.93605e-21	4.06313e-19	0.540678	0.0848593	2.90109e-10	2.65833e-08	0.261141	0.0730683	0.00037428	0.00173296	0.0290578	0.0599318	0.628	0.720584
SSC4D	Q8WTU2	SSC4D_Q8WTU2_metabo	Metabolism	-0.943749	0.104243	7.55071e-19	6.92083e-17	-0.349185	0.103618	0.000781873	0.004301	-0.815948	0.0656493	2.28e-32	2.68714e-30	-0.432735	0.0600053	1.36e-12	1.4025e-10
RTN4R	Q9BZR6	RTN4R_Q9BZR6_metabo	Metabolism	-0.802959	0.0918873	1.03662e-17	8.58e-16	-0.45767	0.0857056	1.16048e-07	5.62941e-06	-0.828278	0.068665	9.8e-31	1.01062e-28	-0.484498	0.0606477	5.18e-15	1.06838e-12
LDL receptor	P01130	LDL_receptor_P01130_cardio_iii	Cardiovascular III	-0.807457	0.0938993	3.22454e-17	2.415e-15	-0.352636	0.090367	0.000101946	0.000935	-0.592855	0.0704203	1.94e-16	6.9587e-15	-0.272017	0.0605005	8.02e-06	0.00012484
SCF	P21583	SCF_P21583_cardio_ii	Cardiovascular II	0.77989	0.0915611	6.21683e-17	4.27625e-15	0.573995	0.082351	5.8822e-12	1.21275e-09	0.322673	0.0720595	8.72e-06	6.91731e-05	0.124892	0.0589468	0.0344	0.0903822
FURIN	P09958	FURIN_P09958_oncolo_ii	Oncology II	-0.786491	0.0924999	7.0172e-17	4.455e-15	-0.281081	0.0907486	0.00200926	0.00906148	-0.710902	0.0688919	1.99e-23	1.4925e-21	-0.366074	0.0604508	2.22e-09	8.72143e-08
INHBC	P55103	INHBC_P55103_develo	Development	-0.754639	0.0918025	6.53507e-16	3.85393e-14	-0.40642	0.0855463	2.33453e-06	5.825e-05	-0.728441	0.0672644	1.75e-25	1.60417e-23	-0.454609	0.0573582	8.27e-15	1.36455e-12
WFIKKN2	Q8TEU8	WFIKKN2_Q8TEU8_develo	Development	0.751743	0.0916785	7.66335e-16	4.213e-14	0.37554	0.0861408	1.44353e-05	0.000258261	0.522205	0.0709297	4.79e-13	1.16228e-11	0.1789	0.061057	0.00349	0.0164529
IL6	P05231	IL6_P05231_inflam	Inflammations	-0.750516	0.0920265	1.08092e-15	5.56875e-14	-0.323331	0.0877829	0.000243084	0.00175855	-0.378108	0.071401	1.56e-07	2.07581e-06	-0.255123	0.0576279	1.1e-05	0.000163527
SCF	P21583	SCF_P21583_oncolo_ii	Oncology II	0.736088	0.091889	3.28727e-15	1.59662e-13	0.551247	0.0822464	3.49162e-11	4.11321e-09	0.336575	0.071871	3.36e-06	3.04615e-05	0.126524	0.0589745	0.0322	0.0879636
SCF	P21583	SCF_P21583_inflam	Inflammations	0.718487	0.0921458	1.64103e-14	7.51667e-13	0.517156	0.0827323	6.12774e-10	5.05725e-08	0.352048	0.0714173	1.02e-06	1.09286e-05	0.153221	0.0585184	0.00902	0.0341353
IL6	P05231	IL6_P05231_immune_respon	Immune response	-0.719067	0.0923338	1.76254e-14	7.64211e-13	-0.27518	0.0883007	0.00188515	0.00880618	-0.38479	0.0712152	8.81e-08	1.30821e-06	-0.266517	0.057425	4.09e-06	6.88622e-05
GH	P01241	GH_P01241_cardio_ii	Cardiovascular II	0.766684	0.0993306	2.94349e-14	1.21275e-12	0.346643	0.0934373	0.000219245	0.00167292	-0.03136	0.0710812	0.659207	0.740702	-0.0686247	0.0567218	0.227	0.344256
IL6	P05231	IL6_P05231_cardio_ii	Cardiovascular II	-0.7027	0.0925224	7.28823e-14	2.86393e-12	-0.257427	0.0883846	0.00366758	0.0146268	-0.383296	0.0709573	8.88e-08	1.30821e-06	-0.253819	0.0573518	1.11e-05	0.000163527
IL6	P05231	IL6_P05231_oncolo_ii	Oncology II	-0.699649	0.0926702	1.011e-13	3.7875e-12	-0.258296	0.0883758	0.00355148	0.0142866	-0.382122	0.0715043	1.21e-07	1.69195e-06	-0.270227	0.0575825	3.21e-06	5.63457e-05
hK11	Q9UBX7	hK11_Q9UBX7_oncolo_ii	Oncology II	0.677654	0.0923997	4.74357e-13	1.70022e-11	0.448026	0.083394	9.75264e-08	5.02734e-06	0.107866	0.0725578	0.137538	0.226793	-0.0255762	0.0583606	0.661	0.749073
IL-18R1	Q13478	IL_18R1_Q13478_inflam	Inflammations	-0.681153	0.0936149	7.12945e-13	2.45094e-11	-0.338676	0.0866385	9.91627e-05	0.00093	-0.587928	0.0718854	1.23e-15	4.059e-14	-0.32558	0.0603191	9.08e-08	2.34094e-06
ESM-1	Q9NQ30	ESM_1_Q9NQ30_oncolo_ii	Oncology II	0.666997	0.0920469	8.78788e-13	2.9007e-11	0.304808	0.0857486	0.000396914	0.00253895	0.262742	0.0723082	0.0002986	0.00142587	0.00686477	0.0595997	0.908	0.9399
HGF	P14210	HGF_P14210_inflam	Inflammations	-0.689371	0.0959524	1.35169e-12	4.28365e-11	-0.365984	0.088186	3.61781e-05	0.000493648	-0.602066	0.0719804	2.96e-16	1.0175e-14	-0.397579	0.0592682	3.9e-11	2.475e-09
DKK3	Q9UBP4	DKK3_Q9UBP4_develo	Development	0.671172	0.093632	1.51386e-12	4.5375e-11	0.288948	0.0875141	0.000996364	0.00526731	0.277313	0.0719437	0.00012592	0.000679412	0.0563984	0.0589957	0.339	0.459236
ITGB5	P18084	ITGB5_P18084_oncolo_ii	Oncology II	0.722862	0.100874	1.53734e-12	4.5375e-11	0.63911	0.0886865	1.16173e-12	3.19e-10	0.318623	0.072763	1.36e-05	0.000102	0.168554	0.0589747	0.00438	0.0199451
PVRL4	Q96NY8	PVRL4_Q96NY8_oncolo_ii	Oncology II	0.659947	0.0924349	1.84518e-12	5.26293e-11	0.405089	0.0838453	1.57758e-06	4.20484e-05	0.13325	0.0728505	0.0677852	0.131496	-0.0443033	0.0589006	0.452	0.576352
CES1	P23141	CES1_P23141_cardio	Cardio-metabolic	-0.665568	0.093353	1.97705e-12	5.26935e-11	-0.308176	0.0866983	0.000397038	0.00253895	-0.719735	0.0710175	1.06e-22	7.2875e-21	-0.392579	0.061491	3.03e-10	1.47044e-08
CA5A	P35218	CA5A_P35218_cardio_ii	Cardiovascular II	-0.677481	0.094992	1.94458e-12	5.26935e-11	-0.364421	0.0871447	3.1568e-05	0.000465536	-0.654604	0.0695146	5.66e-20	3.33536e-18	-0.378838	0.0589576	2.34e-10	1.20656e-08
GHRL	Q9UBU3	GHRL_Q9UBU3_metabo	Metabolism	0.684763	0.0962773	2.22551e-12	5.74922e-11	0.349878	0.0886804	8.54747e-05	0.000860213	0.138776	0.0702847	0.0486953	0.104087	-0.0187323	0.0567709	0.742	0.815113
CAIX	Q16790	CAIX_Q16790_oncolo_ii	Oncology II	0.657863	0.0932051	3.22772e-12	8.075e-11	0.288198	0.0868233	0.000936199	0.00504706	0.158168	0.0724485	0.0293338	0.0692622	0.00833426	0.0584773	0.887	0.925
CDHR5	Q9HBB8	CDHR5_Q9HBB8_metabo	Metabolism	-0.651429	0.0926071	3.80029e-12	9.22059e-11	-0.315793	0.0855621	0.000236122	0.00173761	-0.490652	0.0712619	1.23e-11	2.60192e-10	-0.233341	0.0595575	9.75e-05	0.000993056
PLTP	P55058	PLTP_P55058_cardio	Cardio-metabolic	0.652754	0.0932533	4.80698e-12	1.13379e-10	0.413118	0.0842583	1.10782e-06	3.27054e-05	0.333651	0.0716669	3.82e-06	3.35266e-05	0.138631	0.0586317	0.0183	0.057624
HGF	P14210	HGF_P14210_oncolo_ii	Oncology II	-0.642442	0.0965024	4.68336e-11	1.0725e-09	-0.286486	0.0891653	0.0013574	0.00675904	-0.630302	0.0718002	1.12e-17	5.31667e-16	-0.413964	0.0593613	6.82e-12	5.115e-10
RARRES2	Q99969	RARRES2_Q99969_cardio_iii	Cardiovascular III	-0.622167	0.0940533	6.15819e-11	1.37351e-09	-0.223437	0.0880103	0.0112816	0.03729	-0.598545	0.0706668	1.3e-16	4.875e-15	-0.314879	0.0598767	1.9e-07	4.75e-06
CLUL1	Q15846	CLUL1_Q15846_metabo	Metabolism	0.62504	0.0949453	7.5649e-11	1.64132e-09	0.37082	0.0858978	1.74581e-05	0.000294643	0.310884	0.070747	1.27e-05	9.61239e-05	0.155081	0.0574443	0.0071	0.0284345
RAGE	Q15109	RAGE_Q15109_cardio_ii	Cardiovascular II	0.610013	0.0929226	8.5158e-11	1.80231e-09	0.257693	0.0860257	0.00281005	0.0118699	0.293393	0.0718443	4.91e-05	0.000309218	0.0841593	0.0588385	0.153	0.26686
HAOX1	Q9UJM8	HAOX1_Q9UJM8_cardio_ii	Cardiovascular II	-0.623539	0.0955191	1.07833e-10	2.2275e-09	-0.423223	0.0855346	8.85192e-07	2.73167e-05	-0.488652	0.0731686	4.72e-11	9.49756e-10	-0.328608	0.0594671	4.53e-08	1.28871e-06
TF	P13726	TF_P13726_cardio_ii	Cardiovascular II	0.620893	0.0956513	1.36237e-10	2.73659e-09	0.463783	0.08505	6.29821e-08	3.99808e-06	0.175527	0.0722225	0.0153183	0.0408495	-0.0025572	0.0585343	0.965	0.973258
PON3	Q15166	PON3_Q15166_cardio_iii	Cardiovascular III	0.597773	0.0932977	2.31824e-10	4.55714e-09	0.284677	0.085509	0.000904092	0.00490658	0.726057	0.0673611	2.82e-25	2.3265e-23	0.38974	0.0591942	8.64e-11	5.09143e-09
CCL19	Q99731	CCL19_Q99731_inflam	Inflammations	-0.59257	0.0926586	2.49911e-10	4.79651e-09	-0.369398	0.0833963	1.05347e-05	0.000196875	-0.358922	0.0712339	5.89e-07	6.479e-06	-0.231477	0.0575488	6.35e-05	0.000717637
CD300LG	Q6UXG3	CD300LG_Q6UXG3_develo	Development	0.607817	0.095517	3.04906e-10	5.71875e-09	0.564946	0.0836964	2.55591e-11	3.52e-09	0.368516	0.0711683	2.89e-07	3.40607e-06	0.225659	0.0576728	9.96e-05	0.00100179
ESAM	Q96AP7	ESAM_Q96AP7_develo	Development	0.585276	0.0936319	6.13046e-10	1.12383e-08	0.434167	0.0832139	2.22242e-07	8.72143e-06	0.0575867	0.0731884	0.431632	0.544122	-0.0352998	0.0586069	0.547	0.658796
CD93	Q9NPY3	CD93_Q9NPY3_cardio_iii	Cardiovascular III	0.581697	0.093115	6.27316e-10	1.12451e-08	0.479015	0.0821988	7.67504e-09	5.76e-07	0.247719	0.072692	0.00069007	0.00296484	0.177277	0.0582177	0.00241	0.0118348
ADGRG2	Q8IZP9	ADGRG2_Q8IZP9_metabo	Metabolism	0.596778	0.0975187	1.36409e-09	2.38723e-08	0.339153	0.0880879	0.000125856	0.00106071	0.443723	0.0710916	7.26e-10	1.331e-08	0.275195	0.0579654	2.47e-06	4.6875e-05
FABP2	P12104	FABP2_P12104_cardio_ii	Cardiovascular II	0.566092	0.092822	1.54776e-09	2.66406e-08	0.395463	0.0827552	2.0401e-06	5.25938e-05	0.180665	0.0717407	0.0120003	0.0333333	0.0530738	0.0578168	0.359	0.480804
FR-alpha	P15328	FR_alpha_P15328_oncolo_ii	Oncology II	0.586037	0.0965647	1.85149e-09	3.1148e-08	0.310473	0.0875515	0.00040975	0.00260192	0.302733	0.0720751	2.99e-05	0.00019998	0.0392625	0.0596692	0.511	0.624556
PRCP	P42785	PRCP_P42785_cardio	Cardio-metabolic	-0.566403	0.0934364	1.93016e-09	3.1845e-08	-0.315485	0.0844559	0.000198389	0.00154104	-0.432654	0.0725127	3.74e-09	6.42812e-08	-0.220472	0.0596818	0.000237	0.001975
MYOC	Q99972	MYOC_Q99972_develo	Development	0.566062	0.0938472	2.3116e-09	3.6649e-08	0.449735	0.0829902	7.57529e-08	4.46679e-06	0.160377	0.0731812	0.0287233	0.0684321	0.0598725	0.0587698	0.309	0.435026
hK8	O60259	hK8_O60259_oncolo_ii	Oncology II	0.574376	0.0952098	2.29789e-09	3.6649e-08	0.442906	0.0843463	1.86261e-07	7.6725e-06	0.134815	0.073368	0.0665302	0.129587	0.0261656	0.0589301	0.657	0.746591
t-PA	P00750	t_PA_P00750_cardio_iii	Cardiovascular III	-0.591977	0.0990061	3.15847e-09	4.91887e-08	-0.176006	0.0922614	0.0567294	0.131261	-0.599694	0.0683465	1.16e-17	5.31667e-16	-0.3455	0.0575142	2.95e-09	1.01406e-07
GT	P51161	GT_P51161_cardio_ii	Cardiovascular II	0.55335	0.0931782	4.01277e-09	6.12639e-08	0.346673	0.0835439	3.6263e-05	0.000493648	0.216576	0.0722281	0.00280326	0.0099569	0.0929037	0.0582213	0.111	0.213462
GAL	P22466	GAL_P22466_metabo	Metabolism	0.551681	0.0942986	6.72117e-09	1.008e-07	0.280106	0.0854922	0.00108907	0.00572771	0.194041	0.0721522	0.00731961	0.0224498	0.022719	0.0584774	0.698	0.778176
CLEC14A	Q86T13	CLEC14A_Q86T13_develo	Development	0.565948	0.0969623	7.27197e-09	1.07103e-07	0.454304	0.0856565	1.40825e-07	6.4625e-06	0.127562	0.0732785	0.0821342	0.152895	0.0620624	0.0586567	0.29	0.414645
Gal-9	O00182	Gal_9_O00182_cardio_ii	Cardiovascular II	-0.552007	0.095286	9.35489e-09	1.35329e-07	-0.0866421	0.0901127	0.33655	0.49121	-0.461858	0.0706547	1.16e-10	2.22558e-09	-0.222192	0.0587337	0.000167	0.00149755
SELE	P16581	SELE_P16581_cardio_iii	Cardiovascular III	-0.548267	0.0949761	1.05229e-08	1.49353e-07	-0.212973	0.0871651	0.014732	0.0447509	-0.549304	0.072347	9.38e-14	2.41828e-12	-0.299184	0.0603658	8.91e-07	1.83769e-05
SOD2	P04179	SOD2_P04179_cardio_ii	Cardiovascular II	0.546771	0.0953227	1.29805e-08	1.8178e-07	0.452229	0.0840566	9.3585e-08	5.02734e-06	-0.304313	0.0748872	5.34e-05	0.000331241	-0.232976	0.0599342	0.00011	0.00106483
ST3GAL1	Q11201	ST3GAL1_Q11201_organ_damage	Organ damage	0.535449	0.0941885	1.73576e-08	2.3925e-07	0.322324	0.0844786	0.000144625	0.00119625	0.261825	0.0716151	0.00027416	0.00133757	0.0994259	0.0581211	0.0876	0.181583
RET	P07949	RET_P07949_oncolo_ii	Oncology II	-0.5497	0.0968513	1.82809e-08	2.475e-07	-0.346253	0.0866499	6.93522e-05	0.000753355	-0.348782	0.0723755	1.75e-06	1.76067e-05	-0.193609	0.0587498	0.00103	0.00606964
CTSD	P07339	CTSD_P07339_cardio_iii	Cardiovascular III	-0.537284	0.0958587	2.72091e-08	3.61935e-07	-0.25107	0.0870169	0.00399794	0.0156398	-0.564933	0.0726992	2.58e-14	7.33966e-13	-0.344275	0.0601094	1.48e-08	4.36071e-07
IGF1R	P08069	IGF1R_P08069_oncolo_ii	Oncology II	0.529843	0.0948753	3.04801e-08	3.99405e-07	0.388975	0.0841547	4.31643e-06	9.13846e-05	0.14425	0.0724492	0.0468404	0.100809	0.0411529	0.0581852	0.48	0.60091
ROR1	Q01973	ROR1_Q01973_metabo	Metabolism	0.520058	0.0931793	3.10567e-08	4.00898e-07	0.388354	0.0825764	2.93953e-06	6.97714e-05	0.174054	0.0720462	0.0159373	0.0416429	0.0474796	0.0580418	0.414	0.538722
CLEC4A	Q9UMR7	CLEC4A_Q9UMR7_immune_respon	Immune response	0.51906	0.0932807	3.40922e-08	4.2625e-07	0.385567	0.082684	3.55486e-06	7.70724e-05	0.544998	0.0700208	2.36e-14	7.21111e-13	0.277393	0.0589406	3.01e-06	5.51833e-05
FGF-BP1	Q14512	FGF_BP1_Q14512_oncolo_ii	Oncology II	0.522744	0.0938998	3.36136e-08	4.2625e-07	0.390007	0.0832147	3.17645e-06	7.24662e-05	0.259163	0.0721287	0.00034827	0.00162203	0.120034	0.0583132	0.0399	0.101227
ITGAV	P06756	ITGAV_P06756_oncolo_ii	Oncology II	0.529061	0.0954645	3.86297e-08	4.75299e-07	0.475455	0.0838226	1.86563e-08	1.28563e-06	0.529259	0.0692827	6.72e-14	1.78839e-12	0.333816	0.0570148	7.15e-09	2.18472e-07
ITGB6	P18564	ITGB6_P18564_immune_respon	Immune response	0.532276	0.0966248	4.6417e-08	5.62941e-07	0.282047	0.0870934	0.00124307	0.00635404	0.297631	0.0728817	4.9106e-05	0.000309218	0.124274	0.059279	0.0364	0.0941379
EPHA2	P29317	EPHA2_P29317_oncolo_ii	Oncology II	0.515729	0.0941069	5.42664e-08	6.49239e-07	0.430201	0.0829193	2.59078e-07	9.7125e-06	0.0200347	0.073509	0.785276	0.846569	-0.0776574	0.0588036	0.187	0.303691
Notch 3	Q9UM47	Notch_3_Q9UM47_cardio_iii	Cardiovascular III	0.521869	0.0961979	7.33789e-08	8.65071e-07	0.344175	0.0857286	6.41592e-05	0.000725548	0.154857	0.0721043	0.032061	0.0739735	0.101015	0.0576767	0.0803	0.170302
REG1A	P05451	REG1A_P05451_cardio	Cardio-metabolic	0.508962	0.0949199	1.03106e-07	1.19683e-06	0.307311	0.0849171	0.000311243	0.00215188	0.117231	0.0741255	0.114184	0.195937	-0.0134131	0.059609	0.822	0.875032
PLIN1	O60240	PLIN1_O60240_organ_damage	Organ damage	-0.497287	0.0947469	1.88648e-07	2.16563e-06	0.123542	0.0928713	0.183752	0.315593	-0.384865	0.0713345	9.2e-08	1.33158e-06	-0.0512042	0.0604704	0.397	0.521537
IFN-gamma-R1	P15260	IFN_gamma_R1_P15260_oncolo_ii	Oncology II	0.498033	0.0951128	2.0133e-07	2.27158e-06	0.439737	0.0835758	1.76212e-07	7.64211e-06	0.0631906	0.0733978	0.389551	0.508294	-0.0440236	0.0588279	0.454	0.577119
SIT1	Q9Y3P8	SIT1_Q9Y3P8_immune_respon	Immune response	-0.501019	0.0958982	2.14161e-07	2.38581e-06	-0.196255	0.0872555	0.0247255	0.0686111	-0.509486	0.069955	8.31e-13	1.90437e-11	-0.311215	0.0575727	8.7e-08	2.31532e-06
SPARCL1	Q14515	SPARCL1_Q14515_cardio	Cardio-metabolic	0.484134	0.0939441	3.10404e-07	3.41e-06	0.414432	0.0826525	6.34256e-07	2.0922e-05	0.141734	0.0721502	0.0498509	0.105769	0.0398825	0.0579385	0.491	0.610053
TR-AP	P13686	TR_AP_P13686_cardio_iii	Cardiovascular III	-0.497398	0.0972571	3.8014e-07	4.125e-06	-0.357572	0.0862024	3.65038e-05	0.000493648	-0.11953	0.0748982	0.110934	0.191579	-0.0590777	0.0599235	0.325	0.44837
KIT	P10721	KIT_P10721_cardio	Cardio-metabolic	0.48374	0.0950704	4.34602e-07	4.66071e-06	0.342912	0.0843069	5.14359e-05	0.000640588	0.298085	0.0710251	3.03e-05	0.00019998	0.156223	0.0575085	0.00675	0.0275681
PAI	P05121	PAI_P05121_cardio_iii	Cardiovascular III	-0.480586	0.0946324	4.56953e-07	4.77247e-06	-0.15509	0.0864717	0.0732023	0.157266	-0.64105	0.070454	8.18e-19	4.499e-17	-0.374368	0.059424	5.09e-10	2.33292e-08
NOMO1	Q15155	NOMO1_Q15155_metabo	Metabolism	-0.478212	0.0941558	4.5582e-07	4.77247e-06	-0.262603	0.0844016	0.00191737	0.00884583	-0.48888	0.071833	2.07e-11	4.26938e-10	-0.300191	0.0588588	4.31e-07	1.01593e-05
CX3CL1	P78423	CX3CL1_P78423_inflam	Inflammations	0.472101	0.0937943	5.75209e-07	5.92969e-06	0.325517	0.0832544	9.88256e-05	0.00093	0.253997	0.0715772	0.00041157	0.00188833	0.088923	0.0581022	0.126	0.233596
GUSB	P08236	GUSB_P08236_develo	Development	-0.492049	0.0978346	5.8693e-07	5.9787e-06	-0.180348	0.0889735	0.0429399	0.108234	-0.677524	0.070278	8.28e-21	5.25462e-19	-0.402672	0.0595354	2.72e-11	1.87e-09
OSM	P13725	OSM_P13725_inflam	Inflammations	-0.495827	0.09912	6.73376e-07	6.77104e-06	-0.31453	0.0882748	0.000384558	0.00252083	-0.16051	0.0722865	0.0266868	0.0645968	-0.133273	0.0577029	0.0212	0.0655056
WFDC2	Q14508	WFDC2_Q14508_oncolo_ii	Oncology II	0.471126	0.0947742	7.88304e-07	7.83253e-06	0.261875	0.0848393	0.00208188	0.00922581	-0.0334091	0.074062	0.652052	0.733834	-0.170333	0.0591653	0.0041	0.0190028
FASLG	P48023	FASLG_P48023_oncolo_ii	Oncology II	0.471607	0.0953329	8.89614e-07	8.74107e-06	0.428653	0.0836725	3.63468e-07	1.24781e-05	0.114911	0.0717868	0.109861	0.190651	0.045574	0.0574779	0.428	0.553448
CTSO	P43234	CTSO_P43234_metabo	Metabolism	-0.465709	0.0943374	9.36721e-07	9.09441e-06	-0.158454	0.0858738	0.0653169	0.144819	-0.52565	0.0716866	5.89e-13	1.38836e-11	-0.350724	0.0585306	3.22e-09	1.0626e-07
GPNMB	Q14956	GPNMB_Q14956_oncolo_ii	Oncology II	0.460473	0.0939961	1.13071e-06	1.08401e-05	0.318876	0.0833706	0.000139325	0.00115833	0.123968	0.071248	0.0822808	0.152922	0.0760077	0.0569696	0.183	0.300149
MEP1B	Q16820	MEP1B_Q16820_metabo	Metabolism	-0.454659	0.0939339	1.51057e-06	1.4319e-05	-0.213515	0.0845147	0.0116846	0.038002	-0.120267	0.0725926	0.0979917	0.175761	-0.0134501	0.058285	0.818	0.871899
ITGB1	P05556	ITGB1_P05556_develo	Development	0.456484	0.0944383	1.55971e-06	1.4625e-05	0.299278	0.0839179	0.000379905	0.00252083	0.0771774	0.0727053	0.288802	0.398038	0.0395058	0.0580925	0.497	0.611978
F7	P08709	F7_P08709_cardio	Cardio-metabolic	-0.452374	0.0937358	1.61911e-06	1.50169e-05	-0.163155	0.085042	0.0553406	0.129242	-0.288012	0.0730552	8.83e-05	0.000509423	-0.134428	0.059207	0.0235	0.0694892
CD163	Q86VB7	CD163_Q86VB7_cardio_iii	Cardiovascular III	-0.458679	0.0951423	1.65982e-06	1.52167e-05	-0.136575	0.0867686	0.115815	0.222042	-0.387769	0.0713419	7.41e-08	1.15344e-06	-0.150827	0.0590424	0.0108	0.0387391
AZU1	P20160	AZU1_P20160_cardio_iii	Cardiovascular III	-0.460096	0.095695	1.76904e-06	1.60467e-05	-0.263867	0.0854551	0.00207444	0.00922581	-0.290247	0.0716588	5.65e-05	0.000342739	-0.211144	0.0574401	0.000254	0.00203447
KIM1	Q96D42	KIM1_Q96D42_organ_damage	Organ damage	-0.482872	0.101845	2.44523e-06	2.19701e-05	-0.334121	0.0902763	0.000226885	0.0017175	-0.23549	0.0736849	0.00145267	0.00556395	-0.117902	0.0593456	0.0473	0.114009
ENPP7	Q6UWV6	ENPP7_Q6UWV6_metabo	Metabolism	-0.448065	0.0946734	2.54749e-06	2.2621e-05	-0.329921	0.0837235	8.71679e-05	0.000866747	-0.347786	0.0736177	2.76e-06	2.61724e-05	-0.265238	0.0589824	7.99e-06	0.00012484
MSMB	P08118	MSMB_P08118_develo	Development	0.482354	0.102033	2.61326e-06	2.29069e-05	0.319041	0.0905887	0.000448689	0.00277668	0.115313	0.0721259	0.110293	0.190651	-0.0301454	0.0580965	0.604	0.702821
BOC	Q9BWV1	BOC_Q9BWV1_cardio_ii	Cardiovascular II	0.452942	0.0963024	2.93408e-06	2.54447e-05	0.345403	0.085048	5.27857e-05	0.000640588	0.182429	0.0720918	0.0115944	0.0323311	0.0744461	0.0579717	0.199	0.315488
FS	P19883	FS_P19883_cardio_ii	Cardiovascular II	-0.444458	0.0945689	2.98355e-06	2.56094e-05	-0.303372	0.0838546	0.000312573	0.00215188	-0.151452	0.0738713	0.0406921	0.0888294	-0.111907	0.0590236	0.0584	0.134958
FGF-21	Q9NSA1	FGF_21_Q9NSA1_inflam	Inflammations	-0.456231	0.0971275	3.02091e-06	2.56856e-05	-0.183744	0.0876822	0.0363819	0.0953333	-0.59754	0.0704161	1.15e-16	4.71429e-15	-0.405586	0.0578249	5.2e-12	4.76667e-10
MSLN	Q13421	MSLN_Q13421_oncolo_ii	Oncology II	0.439852	0.0938338	3.16386e-06	2.6602e-05	0.336599	0.0828542	5.25034e-05	0.000640588	0.196889	0.0720787	0.00645201	0.0200047	0.0149236	0.0585094	0.799	0.85942
PAR-1	P25116	PAR_1_P25116_cardio_ii	Cardiovascular II	0.444711	0.0962134	4.31608e-06	3.6e-05	0.410867	0.0844061	1.31917e-06	3.75517e-05	-0.078259	0.0734408	0.286947	0.397273	-0.0900071	0.0585796	0.125	0.233314
C2	P06681	C2_P06681_cardio	Cardio-metabolic	-0.436826	0.0946426	4.45226e-06	3.67125e-05	-0.199651	0.0850314	0.0190781	0.0554842	-0.341448	0.0724965	2.96e-06	2.775e-05	-0.21557	0.0585268	0.000247	0.00199779
TNFRSF19	Q9NS68	TNFRSF19_Q9NS68_oncolo_ii	Oncology II	0.433968	0.0946501	5.13955e-06	4.19851e-05	0.326912	0.0835999	9.86122e-05	0.00093	-0.082845	0.0729678	0.256587	0.363679	-0.133535	0.0581436	0.0219	0.0666697
MPO	P05164	MPO_P05164_cardio_iii	Cardiovascular III	-0.431742	0.0942739	5.2691e-06	4.2625e-05	-0.185526	0.0848265	0.0289746	0.0784426	-0.237103	0.0706841	0.00083556	0.00348333	-0.156518	0.0566963	0.00591	0.0250038
FETUB	Q9UGM5	FETUB_Q9UGM5_cardio	Cardio-metabolic	-0.440262	0.0968376	6.15317e-06	4.92597e-05	-0.205157	0.0868916	0.0184216	0.0536396	-0.465178	0.0698976	5.48e-11	1.07643e-09	-0.287885	0.0571715	5.98e-07	1.33338e-05
THPO	P40225	THPO_P40225_cardio_ii	Cardiovascular II	0.425722	0.0941503	6.89885e-06	5.47356e-05	0.345297	0.0829411	3.42073e-05	0.000486466	0.191869	0.0736863	0.00940143	0.0272974	0.0234863	0.0596564	0.694	0.775813
IL-4RA	P24394	IL_4RA_P24394_cardio_ii	Cardiovascular II	0.423299	0.0942528	7.94586e-06	6.24643e-05	0.315688	0.0832566	0.000158932	0.00129876	0.151874	0.0723184	0.0360576	0.0807114	0.0055875	0.0583387	0.924	0.950499
PAMR1	Q6UXH9	PAMR1_Q6UXH9_develo	Development	-0.425521	0.095269	8.89411e-06	6.9191e-05	-0.174482	0.0857281	0.0420959	0.106869	-0.410981	0.0707639	9.37e-09	1.54605e-07	-0.227567	0.0578955	9.26e-05	0.000967025
SERPINA7	P05543	SERPINA7_P05543_cardio	Cardio-metabolic	-0.435987	0.0978018	9.25373e-06	7.08889e-05	-0.224773	0.0874165	0.0102818	0.0345427	-0.2477	0.0711389	0.00052681	0.00235905	-0.141001	0.0572548	0.014	0.0465726
PVALB	P20472	PVALB_P20472_organ_damage	Organ damage	0.42262	0.094818	9.28294e-06	7.08889e-05	0.331995	0.0836071	7.6952e-05	0.000794062	-0.109853	0.0736555	0.136268	0.223952	-0.0783945	0.0588338	0.183	0.300149
ADGRG1	Q9Y653	ADGRG1_Q9Y653_organ_damage	Organ damage	-0.415562	0.093852	1.06097e-05	8.02294e-05	-0.232203	0.0836587	0.00561717	0.0211712	-0.968777	0.0662446	9.04e-43	3.729e-40	-0.567684	0.061925	4.64e-19	1.914e-16
CSF-1	P09603	CSF_1_P09603_inflam	Inflammations	-0.414477	0.093871	1.1226e-05	8.4e-05	-0.135211	0.0849015	0.111588	0.216393	-0.308826	0.0724737	2.2937e-05	0.000162866	-0.218728	0.0581716	0.000183	0.00158921
FGF-21	Q9NSA1	FGF_21_Q9NSA1_cardio_ii	Cardiovascular II	-0.428705	0.0972545	1.16042e-05	8.61504e-05	-0.151448	0.0877886	0.0848226	0.1749	-0.603492	0.0705453	6.68e-17	2.90053e-15	-0.405193	0.0580442	6.5e-12	5.115e-10
KPNA1	P52294	KPNA1_P52294_immune_respon	Immune response	0.413682	0.0939117	1.17663e-05	8.61504e-05	0.360897	0.0825328	1.36075e-05	0.000249333	0.118511	0.0727585	0.103772	0.183726	0.0481712	0.0582574	0.409	0.5339
GPC1	P35052	GPC1_P35052_oncolo_ii	Oncology II	0.428998	0.0973429	1.16564e-05	8.61504e-05	0.368226	0.0855903	1.86429e-05	0.000300882	0.135005	0.0710029	0.0576349	0.116471	0.0385453	0.056993	0.499	0.612612
SCGB3A1	Q96QR1	SCGB3A1_Q96QR1_develo	Development	0.41677	0.0951097	1.30535e-05	9.46957e-05	0.120661	0.0862039	0.161921	0.285577	0.213498	0.0718505	0.00305953	0.0107426	0.013701	0.0585254	0.815	0.869825
uPA	P00749	uPA_P00749_inflam	Inflammations	0.418363	0.0955317	1.32122e-05	9.46957e-05	0.346271	0.0840887	4.15214e-05	0.000534961	0.00627908	0.0723474	0.930861	0.952947	0.00418598	0.0577524	0.942	0.961819
PTPRJ	Q12913	PTPRJ_Q12913_organ_damage	Organ damage	0.415547	0.0950325	1.36117e-05	9.67241e-05	0.310368	0.0839149	0.000229088	0.0017175	-0.038571	0.073121	0.598007	0.692907	-0.0638626	0.0583466	0.274	0.395884
CDKN1A	P38936	CDKN1A_P38936_oncolo_ii	Oncology II	0.412405	0.0951518	1.61706e-05	0.000114231	0.378998	0.0834963	6.36603e-06	0.000125125	-0.145866	0.07373	0.0482537	0.1035	-0.115169	0.0588779	0.0508	0.119743
AGRP	O00253	AGRP_O00253_cardio_ii	Cardiovascular II	0.422267	0.0976352	1.68501e-05	0.000118157	0.262606	0.0866895	0.00251711	0.0108281	-0.191065	0.0746553	0.0106847	0.0299237	-0.210473	0.0593642	0.000416	0.00308827
NFATC3	Q12968	NFATC3_Q12968_immune_respon	Immune response	-0.409581	0.0947791	1.7116e-05	0.00011855	-0.236779	0.084338	0.00509383	0.0193005	-0.371109	0.0715884	2.8e-07	3.34783e-06	-0.225529	0.0580351	0.000111	0.00106483
TGFBR3	Q03167	TGFBR3_Q03167_cardio	Cardio-metabolic	0.411585	0.0954637	1.78925e-05	0.000123062	0.317888	0.0841967	0.000169468	0.00136691	0.162021	0.0730831	0.0269277	0.0648904	0.0618847	0.0586916	0.292	0.416782
SPINK5	Q9NQ38	SPINK5_Q9NQ38_develo	Development	0.402875	0.0939655	1.98939e-05	0.000135682	0.156618	0.0844997	0.0641213	0.142926	0.0575083	0.072808	0.429859	0.543262	-0.0293131	0.0582866	0.615	0.708624
MAX	P61244	MAX_P61244_organ_damage	Organ damage	0.405977	0.0948939	2.07232e-05	0.00013998	0.360371	0.0833512	1.6959e-05	0.000292188	-0.0735225	0.0729458	0.313827	0.428182	-0.0623164	0.0582273	0.285	0.41034
PEAR1	Q5VY43	PEAR1_Q5VY43_develo	Development	0.404093	0.0949849	2.30228e-05	0.000154268	0.29617	0.0838945	0.000434848	0.00271875	-0.0076217	0.0717051	0.915379	0.941096	-0.0409712	0.057243	0.474	0.597936
CD58	P19256	CD58_P19256_develo	Development	0.403142	0.094835	2.33591e-05	0.000155685	0.26512	0.0840319	0.00165495	0.00791424	0.0946178	0.0720196	0.189325	0.286627	0.0224573	0.0576579	0.697	0.778112
TM	P07204	TM_P07204_cardio_ii	Cardiovascular II	0.413952	0.0976303	2.45093e-05	0.0001617	0.439478	0.0853687	3.19339e-07	1.14424e-05	0.102896	0.0726838	0.157291	0.249087	0.0172573	0.0582443	0.767	0.834796
ITGB1BP2	Q9UKP3	ITGB1BP2_Q9UKP3_cardio_ii	Cardiovascular II	0.401627	0.0951442	2.65999e-05	0.000174167	0.362362	0.0835335	1.59052e-05	0.000279096	-0.121228	0.0731806	0.0980303	0.175761	-0.103471	0.0584081	0.0769	0.16436
IFNLR1	Q8IU57	IFNLR1_Q8IU57_immune_respon	Immune response	-0.414608	0.098323	2.71204e-05	0.000176043	-0.121824	0.0888771	0.17079	0.297	-0.427099	0.0703704	2.04e-09	3.58085e-08	-0.266266	0.0572907	3.97e-06	6.82344e-05
VEGFD	O43915	VEGFD_O43915_cardio_ii	Cardiovascular II	0.401921	0.0954517	2.78452e-05	0.00017918	0.208095	0.0851394	0.0146979	0.0447509	0.380223	0.0723352	1.92e-07	2.475e-06	0.157261	0.0595961	0.00849	0.0327301
SERPINB6	P35237	SERPINB6_P35237_metabo	Metabolism	0.397969	0.0945751	2.81806e-05	0.000180349	0.389589	0.0828596	2.95616e-06	6.97714e-05	-0.057683	0.0771907	0.455131	0.563626	-0.0641707	0.0615974	0.298	0.423113
CRELD2	Q6UXH1	CRELD2_Q6UXH1_develo	Development	0.395934	0.0944257	3.00609e-05	0.000191019	0.346105	0.0829732	3.30314e-05	0.000477632	-0.0129557	0.0717175	0.856692	0.902969	-0.0588032	0.0572531	0.305	0.430865
SNAP29	O95721	SNAP29_O95721_develo	Development	0.399191	0.095281	3.05145e-05	0.00019208	0.337211	0.0838031	6.17564e-05	0.000708125	-0.133104	0.0729349	0.0684055	0.131846	-0.0988906	0.0582622	0.0901	0.186297
WIF-1	Q9Y5W5	WIF_1_Q9Y5W5_oncolo_ii	Oncology II	0.394484	0.0948356	3.47245e-05	0.000216875	0.192476	0.0846892	0.0232622	0.0653827	0.231438	0.0701894	0.00102231	0.00408495	0.0061254	0.0575254	0.915	0.943594
STK4	Q13043	STK4_Q13043_cardio_ii	Cardiovascular II	0.395254	0.0952246	3.60788e-05	0.000223929	0.360003	0.083584	1.82431e-05	0.0003003	-0.122019	0.0728901	0.094547	0.17097	-0.0855566	0.0582372	0.142	0.254674
CCL18	P55774	CCL18_P55774_cardio	Cardio-metabolic	-0.39858	0.0969684	4.28682e-05	0.000262167	-0.0477955	0.088539	0.589443	0.719889	-0.104462	0.0720322	0.147418	0.236865	-0.0492192	0.057616	0.393	0.519249
VSIG2	Q96IQ7	VSIG2_Q96IQ7_cardio_ii	Cardiovascular II	0.388459	0.0944732	4.26071e-05	0.000262167	0.185777	0.0843749	0.0279161	0.0762169	-0.15654	0.0717221	0.0293771	0.0693	-0.198874	0.0570081	0.000514	0.00362436
uPA	P00749	uPA_P00749_cardio_iii	Cardiovascular III	0.389153	0.0949055	4.47269e-05	0.000271158	0.310483	0.0835947	0.000215644	0.00166542	-0.0162122	0.0730736	0.824483	0.878295	0.00979552	0.0583463	0.867	0.907709
X5'-NT	P21589	X5__NT_P21589_oncolo_ii	Oncology II	-0.389037	0.0950793	4.64117e-05	0.000279416	-0.266512	0.0840968	0.00157745	0.00762281	-0.188768	0.0726648	0.00956762	0.0276058	-0.133583	0.0581238	0.0218	0.0666697
ERBB2	P04626	ERBB2_P04626_oncolo_ii	Oncology II	-0.422931	0.103612	4.83896e-05	0.000289348	-0.0865722	0.0940136	0.357361	0.511328	-0.533048	0.0715008	2.5e-13	6.25e-12	-0.355673	0.0584248	1.83e-09	7.54875e-08
NADK	O95544	NADK_O95544_metabo	Metabolism	-0.383563	0.0941519	5.00503e-05	0.000297356	-0.210404	0.0837693	0.0121779	0.0390116	-0.468783	0.0725358	1.86e-10	3.4875e-09	-0.300244	0.0590976	4.76e-07	1.09083e-05
SPRY2	O43597	SPRY2_O43597_immune_respon	Immune response	0.384343	0.0947781	5.41513e-05	0.000319393	0.288817	0.0836103	0.000575809	0.00334648	-0.0398948	0.0732379	0.586103	0.682839	-0.0784196	0.0584338	0.18	0.297595
MCP-3	P80098	MCP_3_P80098_inflam	Inflammations	-0.388343	0.0962766	5.92812e-05	0.000346968	-0.0879204	0.0871683	0.313407	0.474678	-0.263588	0.0707033	0.00020754	0.00104	-0.131187	0.0571359	0.022	0.0667279
KIM1	Q96D42	KIM1_Q96D42_cardio_ii	Cardiovascular II	-0.40827	0.101654	6.37408e-05	0.000364948	-0.27487	0.0899297	0.00230133	0.0100397	-0.254655	0.073273	0.00053952	0.00239516	-0.127795	0.0591081	0.0309	0.0852592
CGA	P01215	CGA_P01215_develo	Development	0.432509	0.107674	6.35867e-05	0.000364948	0.331046	0.0949323	0.000510261	0.00300536	0.279691	0.0731255	0.00014181	0.000750962	0.105792	0.0594446	0.0755	0.163272
MCFD2	Q8NI22	MCFD2_Q8NI22_metabo	Metabolism	0.377611	0.0939983	6.34885e-05	0.000364948	0.291674	0.0828552	0.000451339	0.00277668	-0.11472	0.074556	0.124299	0.208776	-0.142525	0.0593957	0.0167	0.053195
TFPI-2	P48307	TFPI_2_P48307_oncolo_ii	Oncology II	0.380012	0.0954886	7.4209e-05	0.000422172	0.329346	0.0839189	9.30804e-05	0.000903618	0.0143702	0.0728582	0.843697	0.89375	-0.0923801	0.0582917	0.113	0.215799
STC1	P52823	STC1_P52823_immune_respon	Immune response	-0.380192	0.0956151	7.52519e-05	0.000425497	-0.250531	0.0846213	0.00314579	0.0129938	-0.27953	0.0746779	0.00019571	0.000998148	-0.17139	0.0600778	0.00445	0.0200421
VCAN	P13611	VCAN_P13611_metabo	Metabolism	0.373497	0.0939825	7.59282e-05	0.000425969	0.177646	0.0838516	0.0343828	0.0906709	0.0832332	0.0746266	0.265069	0.372445	-0.013985	0.0598058	0.815	0.869825
MMP-9	P14780	MMP_9_P14780_cardio_iii	Cardiovascular III	-0.380395	0.0962764	8.3495e-05	0.000465456	-0.260282	0.0851158	0.00229013	0.0100397	-0.0737297	0.0715096	0.302854	0.415241	-0.107015	0.0570121	0.0609	0.139563
FKBP1B	P68106	FKBP1B_P68106_organ_damage	Organ damage	0.376634	0.0954178	8.48309e-05	0.00046953	0.35894	0.0836699	1.96802e-05	0.000312548	-0.0570501	0.0746566	0.44501	0.555408	-0.0784484	0.0595586	0.188	0.304715
MESDC2	Q14696	MESDC2_Q14696_develo	Development	0.37739	0.0957805	8.73239e-05	0.00048015	0.315744	0.084246	0.000188978	0.001485	-0.155192	0.0742486	0.0369413	0.0820553	-0.126889	0.0592771	0.0326	0.0884704
LILRA5	A6NI73	LILRA5_A6NI73_metabo	Metabolism	-0.371172	0.0942893	8.86326e-05	0.000484073	-0.100085	0.0850248	0.239435	0.384357	-0.371072	0.0719464	3.21e-07	3.72993e-06	-0.163179	0.0590789	0.00589	0.0250038
FCRL5	Q96RD9	FCRL5_Q96RD9_develo	Development	-0.373964	0.0951652	9.11698e-05	0.000495	-0.202093	0.0846225	0.0171251	0.0505645	-0.260806	0.071394	0.00027728	0.00134426	-0.121628	0.0577368	0.0355	0.092682
FGF2	P09038	FGF2_P09038_immune_respon	Immune response	0.373386	0.0951633	9.34345e-05	0.000500893	0.326299	0.0836144	0.000101879	0.000935	-0.0883428	0.0727319	0.224889	0.32854	-0.0909182	0.0580211	0.118	0.222769
TWEAK	O43508	TWEAK_O43508_inflam	Inflammations	0.368769	0.0939933	9.3541e-05	0.000500893	0.19975	0.0835723	0.0170338	0.0505645	0.280832	0.0718765	0.00010188	0.00057637	0.152958	0.0580342	0.00857	0.0327708
CRH	P06850	CRH_P06850_organ_damage	Organ damage	0.372497	0.0956373	0.000105043	0.000558871	0.254356	0.0845387	0.00269167	0.0114987	0.204242	0.0707998	0.00402982	0.0135152	0.0579106	0.0572453	0.312	0.438501
GP6	Q9HCN6	GP6_Q9HCN6_cardio_iii	Cardiovascular III	0.369941	0.0951054	0.000107235	0.000565865	0.333656	0.0835018	6.94108e-05	0.000753355	-0.0657232	0.0734875	0.371426	0.487381	-0.0806531	0.0586237	0.169	0.283384
LPL	P06858	LPL_P06858_cardio_ii	Cardiovascular II	0.383461	0.0987154	0.00010956	0.000578025	0.418998	0.0863308	1.41581e-06	3.905e-05	0.635553	0.0720154	7.68e-18	3.96e-16	0.392738	0.0600719	1.16e-10	6.38e-09
PPP1R2	P41236	PPP1R2_P41236_metabo	Metabolism	0.367639	0.0947404	0.000111356	0.000579589	0.352689	0.083068	2.38981e-05	0.000365139	-0.139278	0.0754005	0.0651163	0.127571	-0.109993	0.0602089	0.0681	0.151028
CCL16	O15467	CCL16_O15467_cardio_iii	Cardiovascular III	-0.386936	0.100031	0.000117053	0.000607075	-0.161774	0.0894174	0.0707327	0.153091	-0.341376	0.0718731	2.44e-06	2.39643e-05	-0.178266	0.0584383	0.00237	0.0117081
CD209	Q9NNX6	CD209_Q9NNX6_develo	Development	0.365909	0.0946875	0.000118845	0.000613594	0.353494	0.0830103	2.26099e-05	0.000351792	0.161136	0.0708653	0.0232592	0.0573806	0.112308	0.0566654	0.0479	0.114212
IGF2R	P11717	IGF2R_P11717_develo	Development	-0.363805	0.0943546	0.000123069	0.00063028	-0.24236	0.0834438	0.0037632	0.0148421	-0.24094	0.0732983	0.00105957	0.00422464	-0.149616	0.0588489	0.0112	0.0396567
LAT2	Q9GZY6	LAT2_Q9GZY6_organ_damage	Organ damage	0.369368	0.0959266	0.000125666	0.000641667	0.347882	0.084143	3.86989e-05	0.00051496	-0.190173	0.0724287	0.0088255	0.0261102	-0.1426	0.0578947	0.014	0.0465726
CPA1	P15085	CPA1_P15085_cardio_iii	Cardiovascular III	-0.365753	0.0950474	0.000126891	0.000642791	-0.29749	0.0836501	0.000394383	0.00253895	-0.259349	0.0734383	0.00043857	0.00198997	-0.15116	0.0590914	0.0107	0.038548
IGFBP-7	Q16270	IGFBP_7_Q16270_cardio_iii	Cardiovascular III	0.376533	0.0980088	0.000130136	0.000653963	0.315888	0.0861933	0.000261015	0.00185625	-0.178496	0.0752491	0.0179419	0.0461484	-0.103913	0.0602843	0.0852	0.1775
SEZ6L	Q9BYH1	SEZ6L_Q9BYH1_oncolo_ii	Oncology II	0.363559	0.0947029	0.000131653	0.00066	0.0264559	0.0862848	0.759206	0.838253	0.320617	0.0713442	8.1e-06	6.48786e-05	0.00164848	0.0599077	0.978	0.981569
GRAP2	O75791	GRAP2_O75791_metabo	Metabolism	0.364706	0.0951377	0.00013458	0.000670934	0.328191	0.0835347	9.1488e-05	0.000898661	-0.135517	0.0742566	0.0684044	0.131846	-0.110906	0.0592814	0.0618	0.14107
TNFSF13	O75888	TNFSF13_O75888_oncolo_ii	Oncology II	0.372228	0.0973567	0.000140133	0.000691617	0.277497	0.0858567	0.00127068	0.00646759	-0.0392682	0.0724964	0.588216	0.684203	-0.150017	0.0578669	0.00972	0.0362851
TLR3	O15455	TLR3_O15455_oncolo_ii	Oncology II	-0.360712	0.0945123	0.000143976	0.000707143	-0.135161	0.0846221	0.110544	0.214965	-0.199298	0.0715286	0.00546718	0.0176235	-0.178379	0.0570307	0.00183	0.00953906
FADD	Q13158	FADD_Q13158_oncolo_ii	Oncology II	0.363423	0.0957712	0.000157068	0.00076642	0.335434	0.0840451	7.07718e-05	0.000758571	-0.0616229	0.0736879	0.403272	0.520305	-0.074713	0.0587896	0.204	0.319355
PSP-D	P35247	PSP_D_P35247_cardio_iii	Cardiovascular III	0.359497	0.0952802	0.000171133	0.000829853	0.112485	0.0855353	0.188799	0.321495	-0.0149695	0.0711563	0.833432	0.886742	-0.0354139	0.0567969	0.533	0.646654
CASP-3	P42574	CASP_3_P42574_cardio_iii	Cardiovascular III	0.358988	0.0952166	0.000173052	0.000834649	0.336101	0.0835341	6.18423e-05	0.000708125	-0.112204	0.0747723	0.133881	0.221988	-0.1033	0.0596596	0.0838	0.175916
CYR61	O00622	CYR61_O00622_oncolo_ii	Oncology II	0.360594	0.0958242	0.000178004	0.000853779	0.268238	0.084498	0.00154876	0.00752206	0.166654	0.0723021	0.021442	0.0531777	0.0844109	0.0579778	0.146	0.258476
ITGA5	P08648	ITGA5_P08648_develo	Development	-0.357175	0.0951641	0.000185018	0.000882225	-0.143174	0.0850444	0.0926	0.187243	-0.340201	0.0723069	3.03e-06	2.80871e-05	-0.193835	0.0585936	0.000984	0.00584029
PPP1R9B	Q96SB3	PPP1R9B_Q96SB3_immune_respon	Immune response	0.357097	0.0952664	0.000188585	0.000896121	0.344363	0.0835287	4.06853e-05	0.000532976	-0.13181	0.0728901	0.0709572	0.135905	-0.104663	0.0582015	0.0725	0.158034
LYN	P07948	LYN_P07948_oncolo_ii	Oncology II	0.359306	0.096078	0.000195108	0.000919286	0.344246	0.0842518	4.7569e-05	0.000604154	-0.116517	0.0727454	0.109644	0.190651	-0.075238	0.058139	0.196	0.312766
VEGFR-2	P35968	VEGFR_2_P35968_oncolo_ii	Oncology II	-0.354927	0.0955417	0.000215006	0.00100781	-0.192234	0.0848377	0.023679	0.0662797	-0.138562	0.0711266	0.0517773	0.108464	-0.151779	0.0566532	0.00755	0.0299459
ENG	P17813	ENG_P17813_cardio	Cardio-metabolic	0.349577	0.0945653	0.000230797	0.00107669	0.24284	0.0835032	0.00371944	0.0147548	0.077868	0.0725653	0.283584	0.394444	-0.0412529	0.0582389	0.479	0.60091
HTRA2	O43464	HTRA2_O43464_develo	Development	0.352952	0.0955345	0.000232758	0.00107992	0.278713	0.0841182	0.000956313	0.00512143	-0.129294	0.0732497	0.0779539	0.146583	-0.126292	0.0584117	0.0309	0.0852592
VASH1	Q7L8A9	VASH1_Q7L8A9_organ_damage	Organ damage	0.348786	0.0950197	0.000255234	0.00117528	0.314086	0.0834301	0.000176908	0.00141772	-0.0359467	0.0719773	0.617633	0.710097	-0.0721643	0.0574323	0.209	0.323499
PROC	P04070	PROC_P04070_cardio	Cardio-metabolic	-0.344733	0.094143	0.000264111	0.00121	-0.137103	0.0840712	0.10326	0.203777	-0.188868	0.0729449	0.00980775	0.0279078	-0.115938	0.0584444	0.0477	0.114212
KRT19	P08727	KRT19_P08727_immune_respon	Immune response	0.344216	0.0941544	0.000270202	0.00123066	0.0714445	0.0848564	0.400028	0.552736	-0.100189	0.0734918	0.173208	0.268785	-0.106096	0.0586107	0.0707	0.155126
PPM1B	O75688	PPM1B_O75688_organ_damage	Organ damage	0.344869	0.0944225	0.000273831	0.00124203	0.32158	0.0828485	0.000110894	0.00099538	-0.0488928	0.0715331	0.494504	0.597914	-0.0658809	0.057075	0.249	0.370803
CCL3	P10147	CCL3_P10147_inflam	Inflammations	-0.356868	0.0981251	0.000290644	0.00131189	-0.0794221	0.0883425	0.368864	0.52217	-0.288585	0.0725241	7.59e-05	0.000447268	-0.235578	0.0579224	5.27e-05	0.000603854
CLMP	Q9H6B4	CLMP_Q9H6B4_metabo	Metabolism	-0.358491	0.0993515	0.000324088	0.00145272	0.0558546	0.0913576	0.54109	0.67625	-0.359593	0.0707887	4.78e-07	5.32905e-06	-0.19947	0.0575722	0.000561	0.0037628
FCN2	Q15485	FCN2_Q15485_cardio	Cardio-metabolic	-0.342579	0.0950281	0.000328159	0.0014627	-0.146352	0.0847099	0.0843674	0.174511	-0.245692	0.0708846	0.00055831	0.00246176	-0.194097	0.0566494	0.000645	0.00415649
NECTIN2	Q92692	NECTIN2_Q92692_metabo	Metabolism	0.339341	0.0943462	0.000338609	0.00150363	0.291708	0.0829154	0.000454946	0.00278056	-0.0884478	0.0729221	0.225549	0.329417	-0.117058	0.0581268	0.0444	0.109343
TNFRSF10C	O14798	TNFRSF10C_O14798_cardio_iii	Cardiovascular III	-0.340882	0.0948675	0.000343159	0.00151324	-0.267752	0.0835276	0.00139253	0.00682589	-0.0606879	0.0728106	0.404828	0.521256	-0.0950111	0.0580685	0.102	0.203261
TYMP	P19971	TYMP_P19971_metabo	Metabolism	0.339373	0.0947548	0.000358627	0.0015754	0.32936	0.0830812	7.90685e-05	0.000805648	-0.222273	0.0720944	0.00212421	0.00787838	-0.182283	0.0575624	0.0016	0.00856731
CRKL	P46109	CRKL_P46109_metabo	Metabolism	0.340638	0.095464	0.000377155	0.00164563	0.325576	0.0837271	0.000107792	0.000979121	-0.126358	0.0741784	0.0889035	0.162983	-0.0947511	0.0592471	0.11	0.212033
CXL17	Q6UXB2	CXL17_Q6UXB2_oncolo_ii	Oncology II	0.370382	0.104062	0.000390138	0.00169342	0.182512	0.0924862	0.0487371	0.116795	-0.0111166	0.072437	0.878072	0.915625	-0.138361	0.0579269	0.0172	0.0545769
CDSN	Q15517	CDSN_Q15517_immune_respon	Immune response	0.332929	0.0940413	0.000418932	0.00180982	0.219389	0.0830913	0.0084168	0.0295596	0.0216937	0.0721999	0.763904	0.829336	-0.0578525	0.0577276	0.317	0.444661
IL13RA1	P78552	IL13RA1_P78552_develo	Development	-0.335496	0.0948977	0.000426674	0.00183477	-0.0952057	0.0850709	0.263363	0.4125	-0.277481	0.0726122	0.00014374	0.000751899	-0.129534	0.0587934	0.0279	0.0782908
ENO2	P09104	ENO2_P09104_metabo	Metabolism	0.336575	0.0953068	0.000432863	0.00185091	0.323927	0.083581	0.000113588	0.00101129	-0.0585098	0.0720985	0.417323	0.531723	-0.0598083	0.0575373	0.299	0.423113
hK14	Q9P0G3	hK14_Q9P0G3_oncolo_ii	Oncology II	0.334422	0.0949422	0.000447816	0.00190515	0.0835276	0.0852321	0.327332	0.483468	0.147897	0.0718919	0.0400121	0.087766	-0.0400089	0.0582592	0.492	0.610105
TXNDC5	Q8NBS9	TXNDC5_Q8NBS9_metabo	Metabolism	0.331392	0.0945445	0.00047743	0.00200778	0.291845	0.0830479	0.000461709	0.00280257	-0.0597401	0.0746783	0.423985	0.538154	-0.0910577	0.0595643	0.127	0.234922
TMPRSS15	P98073	TMPRSS15_P98073_organ_damage	Organ damage	-0.334716	0.0954495	0.000474619	0.00200778	-0.128255	0.0851679	0.13242	0.243624	-0.339329	0.0727305	3.65e-06	3.2379e-05	-0.14903	0.0594146	0.0123	0.0427905
NT-proBNP	P16860	NT_proBNP_NA_metabo	Metabolism	0.358787	0.102408	0.000480327	0.00201015	0.250622	0.0903662	0.00565488	0.0211875	0.113768	0.0729538	0.119315	0.202841	0.0875916	0.0582567	0.133	0.244376
SERPINA5	P05154	SERPINA5_P05154_cardio	Cardio-metabolic	-0.33157	0.0954471	0.00053592	0.00223333	-0.118616	0.0852292	0.164326	0.287872	-0.425891	0.0735416	1.03e-08	1.66618e-07	-0.231244	0.060222	0.000134	0.00124213
DIABLO	Q9NR28	DIABLO_Q9NR28_metabo	Metabolism	0.327516	0.0945743	0.000557638	0.00231332	0.290302	0.0830635	0.000495848	0.00296522	-0.0023615	0.0747609	0.974809	0.985557	-0.0682945	0.0597117	0.253	0.374059
NT-proBNP	P16860	NT_proBNP_NA_cardio_iii	Cardiovascular III	0.357847	0.103412	0.000563124	0.00232237	0.2345	0.0913556	0.010412	0.0347368	0.141093	0.0730017	0.0536469	0.110827	0.109799	0.0583014	0.06	0.138268
SIRT2	Q8IXJ6	SIRT2_Q8IXJ6_inflam	Inflammations	0.328074	0.0950788	0.000583778	0.00239701	0.321759	0.0833596	0.000121023	0.00104844	-0.0761689	0.0721416	0.29139	0.400125	-0.083725	0.0575504	0.146	0.258476
LAMA4	Q16363	LAMA4_Q16363_develo	Development	0.32511	0.0942945	0.000589649	0.00240965	0.204071	0.0833662	0.014548	0.0446362	-0.0422163	0.074477	0.570996	0.671047	-0.0329331	0.0594544	0.58	0.682596
THOP1	P52888	THOP1_P52888_metabo	Metabolism	-0.330334	0.0958604	0.000593606	0.00241404	-0.208462	0.0847413	0.01407	0.0438962	-0.142709	0.0726916	0.0499924	0.105769	-0.0758398	0.0582015	0.193	0.309175
CA13	Q8N1Q1	CA13_Q8N1Q1_metabo	Metabolism	0.32878	0.0954989	0.000600647	0.00243051	0.289397	0.083886	0.000585226	0.00337397	-0.118138	0.0738212	0.109948	0.190651	-0.109547	0.0588946	0.0633	0.14291
RNASE3	P12724	RNASE3_P12724_metabo	Metabolism	-0.326232	0.0952071	0.000637188	0.00256354	-0.186965	0.08431	0.0268162	0.0737	-0.215917	0.0718851	0.00275687	0.00989286	-0.104041	0.0578643	0.0726	0.158034
BAMBI	Q13145	BAMBI_Q13145_organ_damage	Organ damage	0.323947	0.0947875	0.000658226	0.00263519	0.193643	0.0838691	0.0211623	0.0609408	-0.0399996	0.0726592	0.582135	0.680099	-0.145423	0.0579902	0.0124	0.0427905
TNFRSF14	Q92956	TNFRSF14_Q92956_cardio_iii	Cardiovascular III	0.322319	0.0945651	0.000680493	0.00271014	0.320229	0.0828951	0.000119486	0.00104441	-0.137883	0.0730705	0.0595504	0.119635	-0.136451	0.0582544	0.0194	0.0603962
HCLS1	P14317	HCLS1_P14317_immune_respon	Immune response	0.321541	0.0946705	0.000710722	0.00282007	0.319549	0.0829881	0.000125666	0.00106071	-0.1586	0.0745577	0.0337297	0.0763805	-0.140615	0.0594805	0.0183	0.057624
ANGPTL4	Q9BY76	ANGPTL4_Q9BY76_develo	Development	-0.320805	0.0945072	0.000715638	0.00282632	-0.168825	0.083805	0.0442352	0.109834	-0.438692	0.07098	1.05e-09	1.88315e-08	-0.3423	0.0569262	2.85e-09	1.01406e-07
ALDH1A1	P00352	ALDH1A1_P00352_metabo	Metabolism	-0.337633	0.0996675	0.000733703	0.00288357	-0.08905	0.0892693	0.318752	0.479372	-0.541853	0.0700117	3.25e-14	8.9375e-13	-0.292028	0.0585817	7.71e-07	1.63096e-05
FGF-19	O95750	FGF_19_O95750_inflam	Inflammations	0.318867	0.0943338	0.000753485	0.00294419	0.0440862	0.0849617	0.603954	0.727445	0.0249868	0.0725648	0.730689	0.799834	-0.050087	0.0580153	0.388	0.515459
CEACAM5	P06731	CEACAM5_P06731_oncolo_ii	Oncology II	0.321732	0.0952572	0.000760813	0.00295141	0.338452	0.0834329	5.38391e-05	0.000643261	0.0397269	0.0711524	0.576783	0.675213	-0.0145392	0.0568686	0.798	0.85942
FOXO1	Q12778	FOXO1_Q12778_organ_damage	Organ damage	0.322368	0.0954617	0.000762373	0.00295141	0.277546	0.0838848	0.000972304	0.00517355	-0.140106	0.0720424	0.0521777	0.109025	-0.120912	0.0574914	0.0358	0.0931703
ITGA11	Q9UKX5	ITGA11_Q9UKX5_immune_respon	Immune response	0.318319	0.0943919	0.00077513	0.00298773	0.194201	0.0834709	0.0201952	0.0582692	0.48899	0.0708058	1.07e-11	2.32303e-10	0.349993	0.0573057	1.63e-09	7.07763e-08
CD46	P15529	CD46_P15529_cardio	Cardio-metabolic	0.318355	0.0946351	0.000798493	0.00306209	0.387422	0.0827435	3.24618e-06	7.24662e-05	-0.105447	0.0734008	0.151255	0.241893	-0.103172	0.0585523	0.0785	0.166914
CTSZ	Q9UBR2	CTSZ_Q9UBR2_cardio_iii	Cardiovascular III	-0.317233	0.0951185	0.00088519	0.00338021	-0.0802583	0.0851805	0.34632	0.498168	-0.305862	0.072843	3.01e-05	0.00019998	-0.197147	0.0586323	0.000812	0.00496222
DAB2	P98082	DAB2_P98082_metabo	Metabolism	0.317596	0.0954701	0.000912272	0.00346728	0.30333	0.0837463	0.000307637	0.00215188	-0.12995	0.0743291	0.0808227	0.151156	-0.131293	0.0592607	0.027	0.0773438
APLP1	P51693	APLP1_P51693_metabo	Metabolism	0.319545	0.0961062	0.000917915	0.00347408	0.0899924	0.085953	0.295365	0.453212	0.315107	0.0720629	1.4e-05	0.000104054	0.0888181	0.0592605	0.134	0.245667
TNFRSF4	P43489	TNFRSF4_P43489_oncolo_ii	Oncology II	0.311918	0.0940715	0.000948175	0.00357123	0.348953	0.0823359	2.47089e-05	0.0003705	-0.10644	0.0733374	0.147095	0.236865	-0.0851283	0.0585512	0.146	0.258476
DCN	P07585	DCN_P07585_cardio_ii	Cardiovascular II	0.311689	0.094132	0.000963595	0.003615	0.135423	0.0836893	0.105954	0.208214	-0.109428	0.0700586	0.118725	0.202841	-0.0040852	0.0562506	0.942	0.961819
YES1	P07947	YES1_P07947_organ_damage	Organ damage	0.321695	0.0978677	0.00104915	0.00391968	0.34278	0.085716	6.84861e-05	0.000753355	-0.10497	0.0729534	0.150609	0.241893	-0.0863533	0.0582379	0.139	0.252033
IRAK4	Q9NWZ3	IRAK4_Q9NWZ3_immune_respon	Immune response	0.314665	0.0961386	0.00110194	0.00408784	0.338802	0.084192	6.1677e-05	0.000708125	-0.136159	0.0724929	0.0607387	0.121253	-0.106934	0.05789	0.0651	0.145549
TPP1	O14773	TPP1_O14773_develo	Development	-0.308601	0.0946987	0.00115822	0.00429	-0.175097	0.0838054	0.0369405	0.096337	-0.280913	0.0724919	0.00011596	0.000633775	-0.226324	0.0579175	0.000102	0.00100179
AMN	Q9BXJ7	AMN_Q9BXJ7_organ_damage	Organ damage	-0.313858	0.0964146	0.00117232	0.00429	-0.106252	0.0859755	0.216821	0.35805	-0.277038	0.0722698	0.00013705	0.000729194	-0.0957515	0.0588424	0.104	0.204773
STXBP3	O00186	STXBP3_O00186_organ_damage	Organ damage	0.312869	0.0961052	0.00117154	0.00429	0.295767	0.0843202	0.000473013	0.00284836	-0.0500335	0.0728692	0.492535	0.597247	-0.0685053	0.0581399	0.239	0.3585
NUCB2	P80303	NUCB2_P80303_organ_damage	Organ damage	0.307787	0.0946915	0.00119239	0.00434403	0.330537	0.0829306	7.23761e-05	0.000765769	-0.176693	0.0724019	0.0149007	0.0400407	-0.14001	0.0578263	0.0157	0.0511957
STIP1	P31948	STIP1_P31948_develo	Development	0.306222	0.0942465	0.00119759	0.00436123	0.280932	0.082728	0.00071221	0.00399592	0.0430835	0.0724623	0.552315	0.655252	0.0108797	0.0578773	0.851	0.894363
VEGFR-3	P35916	VEGFR_3_P35916_oncolo_ii	Oncology II	-0.306321	0.094493	0.00122892	0.00445066	-0.130049	0.0839945	0.121879	0.229795	-0.32795	0.0709161	4.43e-06	3.72934e-05	-0.196506	0.0573357	0.000643	0.00415649
HEXIM1	O94992	HEXIM1_O94992_immune_respon	Immune response	0.30364	0.0953771	0.00150144	0.00540393	0.30854	0.0835994	0.000236222	0.00173761	-0.16728	0.0721693	0.0207254	0.05175	-0.123038	0.0576814	0.0332	0.0889286
GDF-2	Q9UK05	GDF_2_Q9UK05_cardio_ii	Cardiovascular II	0.31231	0.0984842	0.00156637	0.00563152	0.13852	0.087442	0.113493	0.217308	0.21071	0.0711673	0.0031661	0.0110816	0.0855823	0.0573871	0.136	0.24878
CCL28	Q9NRJ3	CCL28_Q9NRJ3_inflam	Inflammations	0.30345	0.0960094	0.00162354	0.00578571	0.0378718	0.0862399	0.660655	0.777924	0.187761	0.0715974	0.00890805	0.0262527	-0.0327889	0.058415	0.575	0.67962
SEMA3F	Q13275	SEMA3F_Q13275_metabo	Metabolism	-0.300573	0.0953238	0.00166515	0.00593858	-0.0599231	0.0853589	0.482841	0.62752	-0.356723	0.0728912	1.21e-06	1.26361e-05	-0.214956	0.0590108	0.000289	0.00227071
CD1C	P29017	CD1C_P29017_metabo	Metabolism	0.304388	0.0966104	0.0016793	0.0059485	0.178333	0.0854102	0.0370649	0.0965536	0.138475	0.0739574	0.0615482	0.122259	0.0836157	0.0591569	0.158	0.27327
MAP4K5	Q9Y4K4	MAP4K5_Q9Y4K4_organ_damage	Organ damage	0.300393	0.0954637	0.00170225	0.00599359	0.307878	0.0836694	0.000246505	0.00177196	-0.0786901	0.0731572	0.28244	0.39299	-0.0885778	0.0583557	0.129	0.238087
PLA2G4A	P47712	PLA2G4A_P47712_develo	Development	0.300594	0.0955429	0.00170514	0.00600319	0.288841	0.0838119	0.000592945	0.00337397	-0.0333971	0.072783	0.64647	0.72907	-0.0398337	0.0580907	0.493	0.610105
CALR	P27797	CALR_P27797_organ_damage	Organ damage	0.296201	0.0943362	0.00174201	0.00605696	0.206231	0.0831669	0.0133189	0.0418798	-0.0363096	0.0738365	0.623036	0.710892	-0.0578757	0.0589216	0.326	0.448998
NCF2	P19878	NCF2_P19878_organ_damage	Organ damage	-0.297032	0.0946155	0.00174486	0.00605696	-0.159704	0.0837533	0.0568395	0.131261	-0.230022	0.0720092	0.00146044	0.00557639	-0.193974	0.0574629	0.000775	0.00480733
IL7R	P16871	IL7R_P16871_cardio	Cardio-metabolic	0.294801	0.0939943	0.00176255	0.00610084	0.167909	0.0831287	0.0436744	0.10892	0.116012	0.0720901	0.107983	0.189172	0.0128646	0.0578631	0.824	0.876031
DAPP1	Q9UN19	DAPP1_Q9UN19_immune_respon	Immune response	0.298383	0.095321	0.00179902	0.00621339	0.313544	0.0835197	0.000184395	0.00145962	-0.116327	0.0728821	0.110889	0.191579	-0.109448	0.0581411	0.0602	0.138343
PRELP	P51888	PRELP_P51888_cardio_ii	Cardiovascular II	0.306065	0.0979186	0.00182704	0.00628086	0.297951	0.0858817	0.000544982	0.00318883	-0.120214	0.0744416	0.106761	0.187819	-0.0221639	0.0597133	0.711	0.787349
IL-1RT1	P14778	IL_1RT1_P14778_cardio_iii	Cardiovascular III	0.29516	0.0945136	0.00184416	0.00628086	0.0679638	0.0845024	0.421433	0.567945	0.154985	0.073299	0.0348108	0.0784426	0.0303017	0.0589917	0.608	0.704494
CCL4	P13236	CCL4_P13236_inflam	Inflammations	-0.301532	0.0965905	0.00185148	0.00628086	-0.124679	0.0858118	0.146569	0.263641	-0.226379	0.0719939	0.00173012	0.00651712	-0.188235	0.0574672	0.0011	0.00639085
VEGFA	P15692	VEGFA_P15692_inflam	Inflammations	-0.297111	0.0951619	0.00184895	0.00628086	-0.124153	0.0845311	0.142234	0.256346	-0.303994	0.0719501	2.68e-05	0.00018425	-0.218628	0.0577169	0.000164	0.00148681
BTC	P35070	BTC_P35070_organ_damage	Organ damage	0.29877	0.0958682	0.00188466	0.00635656	0.25697	0.0842341	0.00234606	0.0102039	-0.156605	0.0716562	0.0291623	0.0692241	-0.0879605	0.0573904	0.126	0.233596
LOX-1	P78380	LOX_1_P78380_cardio_ii	Cardiovascular II	-0.302072	0.0969894	0.00189727	0.00639796	-0.232277	0.0853665	0.0066275	0.02431	-0.170604	0.0723653	0.0186537	0.0474692	-0.198882	0.0575378	0.000578	0.0038148
PD-L2	Q9BQ51	PD_L2_Q9BQ51_cardio_ii	Cardiovascular II	0.294776	0.095243	0.00202516	0.00680793	0.175486	0.0841606	0.0373209	0.0967241	-0.0393548	0.0718826	0.584208	0.681471	-0.0996993	0.0573506	0.0826	0.173839
PRDX5	P30044	PRDX5_P30044_immune_respon	Immune response	0.295151	0.0955086	0.00205704	0.00688057	0.308767	0.0836932	0.000237531	0.00173761	-0.136557	0.0738257	0.0647482	0.127089	-0.0980482	0.0589876	0.0969	0.196419
ITM2A	O43736	ITM2A_O43736_immune_respon	Immune response	0.29333	0.0950637	0.00208943	0.00695262	0.213673	0.0837379	0.0108744	0.0361145	0.238234	0.0701581	0.00072085	0.00306611	0.150806	0.0563284	0.00759	0.0299605
MEGF9	Q9H1U4	MEGF9_Q9H1U4_cardio	Cardio-metabolic	-0.290324	0.0941482	0.00210284	0.00695783	-0.136594	0.0834742	0.102091	0.202284	-0.248399	0.0730337	0.00070673	0.00302215	-0.202658	0.058322	0.000541	0.00371938
SEMA7A	O75326	SEMA7A_O75326_develo	Development	-0.291621	0.0946085	0.00211194	0.006963	-0.157992	0.0837132	0.0594208	0.134629	-0.31133	0.0732487	2.41e-05	0.000168496	-0.169331	0.0592697	0.0044	0.0199451
ENAH	Q8N8S7	ENAH_Q8N8S7_organ_damage	Organ damage	0.293163	0.0952462	0.0021434	0.00703386	0.373831	0.0833081	8.08598e-06	0.000155215	0.0441704	0.07083	0.533073	0.634524	0.0818911	0.0565055	0.148	0.260341
CRHBP	P24387	CRHBP_P24387_develo	Development	-0.297731	0.0967612	0.00215038	0.00703869	-0.0769544	0.0863782	0.373206	0.523342	-0.333471	0.0726279	5.16e-06	4.24752e-05	-0.18061	0.0589105	0.00225	0.0111822
AXIN1	O15169	AXIN1_O15169_inflam	Inflammations	0.296282	0.0963573	0.00216576	0.00704823	0.274595	0.0845719	0.00120717	0.0062783	-0.0844348	0.073173	0.248908	0.356641	-0.067058	0.0584178	0.251	0.371768
CLEC1A	Q8NC01	CLEC1A_Q8NC01_organ_damage	Organ damage	0.296406	0.096414	0.00216953	0.00704823	0.303836	0.0845092	0.000340517	0.0022872	0.0979223	0.0722872	0.175946	0.270896	-0.0057752	0.0579944	0.921	0.948596
Ep-CAM	P16422	Ep_CAM_P16422_cardio_iii	Cardiovascular III	0.293461	0.0955474	0.00219078	0.00708529	0.15006	0.0846097	0.0764529	0.161827	-0.127806	0.070515	0.0703165	0.134878	-0.120248	0.0562422	0.0328	0.0887213
PRSS27	Q9BQR3	PRSS27_Q9BQR3_cardio_ii	Cardiovascular II	0.28872	0.0940318	0.00219747	0.00708984	0.130007	0.0834135	0.119425	0.22621	0.171721	0.071851	0.0170976	0.0445032	0.00347062	0.0581618	0.952	0.967241
AREG	P15514	AREG_P15514_oncolo_ii	Oncology II	0.298145	0.0972439	0.00223044	0.00715856	0.0911259	0.0866574	0.293264	0.450979	-0.180538	0.0744004	0.0154781	0.0409856	-0.260386	0.0589811	1.16e-05	0.000167895
CPB1	P15086	CPB1_P15086_cardio_iii	Cardiovascular III	-0.29041	0.0954133	0.0024004	0.00767442	-0.239045	0.0838855	0.00447029	0.0172325	-0.298207	0.0734408	5.41e-05	0.000333078	-0.162257	0.0593535	0.00641	0.0263097
DECR1	Q16698	DECR1_Q16698_cardio_ii	Cardiovascular II	0.291926	0.0960114	0.00242559	0.00774035	0.29024	0.0841915	0.000590629	0.00337397	-0.15262	0.0732552	0.037554	0.0833871	-0.103707	0.0585719	0.077	0.16436
EDAR	Q9UNE0	EDAR_Q9UNE0_immune_respon	Immune response	0.288054	0.0951356	0.00252893	0.00802788	0.282758	0.0834379	0.000730432	0.00406926	-0.21592	0.0724457	0.00297192	0.0104712	-0.212662	0.05765	0.000242	0.00197673
ERBB4	Q15303	ERBB4_Q15303_oncolo_ii	Oncology II	0.285401	0.0948324	0.00268483	0.00847126	0.127316	0.0840996	0.130389	0.240471	0.21467	0.0718647	0.00290826	0.0103036	0.0361079	0.0583602	0.536	0.649339
AREG	P15514	AREG_P15514_immune_respon	Immune response	0.292058	0.0975642	0.00282863	0.00891126	0.07779	0.0869943	0.371441	0.523205	-0.199316	0.0746603	0.00775856	0.0237111	-0.260264	0.0591909	1.26e-05	0.000179224
NF2	P35240	NF2_P35240_immune_respon	Immune response	0.284239	0.095444	0.00297352	0.00931654	0.301267	0.0836367	0.00033185	0.00224508	-0.0893274	0.0732543	0.223072	0.327941	-0.103417	0.0584156	0.0771	0.16436
LIF	P15018	LIF_P15018_inflam	Inflammations	-0.279414	0.0940262	0.00303577	0.0095	-0.212996	0.082751	0.0102039	0.0343469	-0.0834679	0.071331	0.242315	0.348429	-0.0627787	0.0569555	0.271	0.392926
PTPN6	P29350	PTPN6_P29350_develo	Development	0.283354	0.0956942	0.00314139	0.00977547	0.262445	0.0839934	0.00183394	0.00857813	-0.0904752	0.0743965	0.224323	0.32854	-0.0928546	0.0593495	0.118	0.222769
ST1A1	P50225	ST1A1_P50225_inflam	Inflammations	0.281214	0.0950623	0.00317016	0.00983177	0.256297	0.0834562	0.00219326	0.00966176	-0.0542642	0.0728156	0.456369	0.564018	-0.0578327	0.0581092	0.32	0.445833
OPN	P10451	OPN_P10451_cardio_iii	Cardiovascular III	0.284499	0.0962922	0.0032078	0.00988153	0.130327	0.0853353	0.127031	0.236512	-0.049253	0.073044	0.500334	0.60219	-0.0823062	0.05827	0.158	0.27327
CLEC7A	Q9BXN2	CLEC7A_Q9BXN2_immune_respon	Immune response	0.278756	0.0943094	0.00319512	0.00988153	0.318521	0.0825828	0.000122448	0.00104844	-0.0291463	0.0727351	0.688742	0.770224	-0.0833678	0.0580468	0.151	0.26393
GP1BA	P07359	GP1BA_P07359_cardio	Cardio-metabolic	0.278954	0.0950676	0.00342282	0.0104888	0.249973	0.0834794	0.00282014	0.0118699	-0.0222526	0.0728295	0.760037	0.826087	-0.081572	0.0581346	0.161	0.276719
CCL21	O00585	CCL21_O00585_develo	Development	-0.277103	0.0948765	0.00357445	0.0109083	-0.178795	0.0836861	0.0328909	0.0872749	-0.295395	0.0722209	4.78e-05	0.000305698	-0.180244	0.0581977	0.00203	0.0102745
PSGL-1	Q14242	PSGL_1_Q14242_cardio_ii	Cardiovascular II	-0.277011	0.0952555	0.00372023	0.0112831	-0.0296766	0.0853153	0.728032	0.825	-0.393905	0.0758446	2.66e-07	3.22721e-06	-0.249789	0.0613688	5.2e-05	0.000603854
CD69	Q07108	CD69_Q07108_develo	Development	0.280524	0.0964273	0.00370737	0.0112831	0.246901	0.0846929	0.00363659	0.0145777	-0.134723	0.0726429	0.0640488	0.126014	-0.115937	0.0579733	0.0459	0.111704
ITGB1BP1	O14713	ITGB1BP1_O14713_organ_damage	Organ damage	0.27608	0.0952946	0.00385155	0.0116346	0.237114	0.0837244	0.00472143	0.0181116	-0.110731	0.074079	0.135399	0.22275	-0.103357	0.0591028	0.0807	0.170712
CD84	Q9UIB8	CD84_Q9UIB8_cardio_ii	Cardiovascular II	0.274905	0.0950888	0.00392624	0.011833	0.249841	0.0834832	0.00283586	0.0118934	0.0166197	0.0724494	0.818623	0.874094	-0.0548458	0.0579042	0.344	0.463725
SNAP23	O00161	SNAP23_O00161_metabo	Metabolism	0.275252	0.0953024	0.00396153	0.01188	0.295327	0.0835124	0.000425125	0.00267653	-0.134158	0.0743144	0.071434	0.136354	-0.103563	0.0593493	0.0814	0.171752
ABL1	P00519	ABL1_P00519_oncolo_ii	Oncology II	0.275938	0.0955929	0.00398158	0.0118967	0.302586	0.0837491	0.000318362	0.00216818	-0.100243	0.0740076	0.17599	0.270896	-0.105006	0.0590253	0.0756	0.163272
JAM-A	Q9Y624	JAM_A_Q9Y624_cardio_iii	Cardiovascular III	0.276689	0.0959522	0.00401918	0.0119729	0.270064	0.0841689	0.00137805	0.00681737	-0.15811	0.0737483	0.032362	0.0740443	-0.148854	0.0588009	0.0116	0.0408974
GDF-15	Q99988	GDF_15_Q99988_cardio_iii	Cardiovascular III	-0.295609	0.102686	0.00408098	0.0121079	-0.300112	0.0900364	0.000891241	0.00486805	-0.319162	0.0750702	2.39e-05	0.000168496	-0.256851	0.0599907	2.1e-05	0.000282097
SCARF1	Q14162	SCARF1_Q14162_develo	Development	0.275817	0.0960714	0.00418216	0.0123602	0.222023	0.0844771	0.00872077	0.0304831	-0.0994053	0.0725917	0.171294	0.266682	-0.0855317	0.0579392	0.14	0.252183
MK	P21741	MK_P21741_oncolo_ii	Oncology II	0.272023	0.0948428	0.00421921	0.0124339	0.183462	0.0835934	0.0284246	0.0770724	0.049987	0.0725189	0.490852	0.596576	-0.0746717	0.0581569	0.2	0.315488
CD27	P26842	CD27_P26842_oncolo_ii	Oncology II	0.272015	0.0948991	0.00424285	0.0124484	0.25764	0.0832754	0.00203308	0.0091019	0.00429742	0.0716224	0.952171	0.968434	-0.0748535	0.057236	0.191	0.307164
MEPE	Q9NQ76	MEPE_Q9NQ76_cardio_iii	Cardiovascular III	0.286602	0.10033	0.00437465	0.0127394	0.178935	0.0885177	0.0435089	0.10875	-0.0372766	0.0743284	0.616158	0.708787	0.00419749	0.0593775	0.944	0.96267
DCBLD2	Q96PD2	DCBLD2_Q96PD2_immune_respon	Immune response	0.272996	0.0955203	0.00435535	0.0127394	0.181765	0.0842027	0.0311237	0.083034	0.337583	0.0719649	3.23e-06	2.96083e-05	0.135266	0.058957	0.0221	0.0667857
CCL20	P78556	CCL20_P78556_inflam	Inflammations	-0.268764	0.094208	0.00442549	0.0128688	-0.163164	0.0831454	0.0500053	0.11922	-0.18725	0.0722433	0.00973036	0.0278724	-0.128991	0.057805	0.0259	0.0747115
PRDX3	P30048	PRDX3_P30048_immune_respon	Immune response	0.269545	0.0946958	0.00451526	0.0130385	0.233542	0.0831875	0.00509517	0.0193005	-0.141861	0.073503	0.053985	0.111026	-0.142976	0.0585873	0.0149	0.0489741
CRNN	Q9UBG3	CRNN_Q9UBG3_oncolo_ii	Oncology II	0.27214	0.0955922	0.00450896	0.0130385	0.150366	0.0844667	0.0753624	0.160535	0.0867357	0.0731485	0.236099	0.341579	0.0259161	0.0585137	0.658	0.746699
ANGPTL7	O43827	ANGPTL7_O43827_metabo	Metabolism	0.267843	0.0941851	0.00455246	0.0130793	0.169216	0.0830794	0.0419447	0.10669	-0.0633366	0.0717603	0.37773	0.494216	-0.151528	0.0572018	0.00824	0.0319155
BNP	P16860	BNP_P16860_cardio_ii	Cardiovascular II	0.275574	0.0973128	0.00472476	0.0135208	0.229071	0.0855304	0.00752753	0.0268929	-0.0100249	0.0728303	0.890556	0.923461	0.0219685	0.0581535	0.706	0.783917
CA4	P22748	CA4_P22748_cardio	Cardio-metabolic	0.269279	0.0951147	0.00473567	0.0135311	0.259493	0.0834494	0.00192877	0.00884583	0.124003	0.0729466	0.0895635	0.163902	0.0282061	0.0585204	0.63	0.720874
CD40	P25942	CD40_P25942_inflam	Inflammations	0.272299	0.0962312	0.0047572	0.0135414	0.290156	0.0843389	0.000605956	0.00342432	0.0343754	0.0730167	0.637929	0.726	-0.0032667	0.0583236	0.955	0.96773
MGMT	P16455	MGMT_P16455_immune_respon	Immune response	0.270874	0.0959554	0.00485723	0.0137784	0.305726	0.0840535	0.000290191	0.00204487	-0.175592	0.0732458	0.0167613	0.0438608	-0.106473	0.0586614	0.0699	0.154605
PPIB	P23284	PPIB_P23284_develo	Development	0.269382	0.0955707	0.00492144	0.0139007	0.228961	0.0839753	0.00651698	0.0240134	-0.113551	0.0732133	0.121336	0.204559	-0.0981789	0.0584317	0.0933	0.191408
ACAN	P16112	ACAN_P16112_develo	Development	0.28017	0.0996533	0.00503229	0.014163	0.0428524	0.0890045	0.630297	0.753261	0.172611	0.0729383	0.0182099	0.0466304	0.0249338	0.0588805	0.672	0.758413
MMP-3	P08254	MMP_3_P08254_cardio_iii	Cardiovascular III	0.315228	0.112222	0.00507074	0.014227	0.175911	0.0991323	0.0762966	0.161819	0.180206	0.0726866	0.0133869	0.036606	0.0320842	0.0587001	0.585	0.6875
FCRLB	Q6BAA4	FCRLB_Q6BAA4_oncolo_ii	Oncology II	0.269284	0.0959117	0.00509181	0.0142347	0.140791	0.0847911	0.0971519	0.195585	-0.0368529	0.0715813	0.606817	0.701366	-0.0567465	0.0571211	0.321	0.445833
ANXA11	P50995	ANXA11_P50995_metabo	Metabolism	0.266026	0.0954293	0.00541351	0.0150785	0.230445	0.0838306	0.00609114	0.0225303	-0.0802808	0.0747249	0.283013	0.393718	-0.092811	0.0596024	0.12	0.226027
GIF	P27352	GIF_P27352_cardio_ii	Cardiovascular II	0.262482	0.0942562	0.00546178	0.0151667	0.199693	0.0829324	0.0162319	0.0486	-0.0771959	0.0727288	0.288842	0.398038	-0.0444309	0.0580994	0.445	0.569186
FCRL1	Q96LA6	FCRL1_Q96LA6_metabo	Metabolism	-0.263701	0.0947234	0.00547624	0.0151711	-0.090195	0.0841066	0.283815	0.438764	-0.231534	0.0716846	0.00129259	0.00499648	-0.117996	0.05773	0.0413	0.103815
SPINT2	O43291	SPINT2_O43291_develo	Development	0.262434	0.0947233	0.0057044	0.0157274	0.159641	0.0835737	0.0564071	0.13107	-0.0370971	0.07186	0.605839	0.701192	-0.110419	0.0573399	0.0545	0.127712
CLEC5A	Q9NY25	CLEC5A_Q9NY25_metabo	Metabolism	0.265164	0.0962977	0.00600583	0.0165275	0.154413	0.0850025	0.0695942	0.152308	0.0960251	0.0722105	0.183993	0.281111	-0.0457082	0.0580965	0.432	0.557293
SCAMP3	O14828	SCAMP3_O14828_oncolo_ii	Oncology II	0.266691	0.0969971	0.006081	0.0166645	0.271691	0.0850559	0.00144757	0.0070784	-0.128173	0.0732626	0.0806148	0.151125	-0.0846871	0.0585586	0.149	0.260987
QPCT	Q16769	QPCT_Q16769_cardio	Cardio-metabolic	-0.257855	0.0944752	0.00646201	0.0176474	-0.154922	0.0833552	0.0633933	0.141748	-0.0812889	0.0713017	0.254623	0.362091	-0.0635247	0.056926	0.265	0.386263
IDUA	P35475	IDUA_P35475_cardio_ii	Cardiovascular II	-0.258611	0.0950621	0.00663712	0.0180792	-0.216487	0.0835392	0.00970252	0.0330682	-0.289606	0.0720257	6.39e-05	0.000384799	-0.163652	0.0581397	0.00501	0.0215273
ANG	P03950	ANG_P03950_cardio	Cardio-metabolic	-0.263467	0.097093	0.00677557	0.0183997	-0.0817321	0.0862336	0.343471	0.49732	-0.328409	0.0711796	4.65e-06	3.875e-05	-0.229231	0.0572202	6.79e-05	0.000737072
PODXL	O00592	PODXL_O00592_oncolo_ii	Oncology II	0.258012	0.0955689	0.00706095	0.0190967	0.201779	0.0840499	0.0165531	0.0496196	0.00149375	0.0732418	0.983734	0.991006	-0.0222416	0.0584718	0.704	0.783806
FCER2	P06734	FCER2_P06734_develo	Development	-0.254567	0.0944121	0.00713327	0.019223	-0.0683075	0.0839335	0.415944	0.563547	-0.17141	0.07195	0.017452	0.0454009	-0.0813727	0.0577437	0.159	0.274425
IL-1RT2	P27930	IL_1RT2_P27930_cardio_iii	Cardiovascular III	-0.261457	0.0970834	0.0072019	0.0192857	-0.20355	0.0853857	0.0173242	0.0507918	-0.229837	0.0762845	0.00267522	0.00969737	-0.123961	0.0613161	0.0436	0.108018
HNMT	P50135	HNMT_P50135_immune_respon	Immune response	-0.256658	0.0953028	0.00720278	0.0192857	-0.0708555	0.0847051	0.403084	0.552736	-0.346854	0.0732907	2.65e-06	2.57206e-05	-0.197533	0.0594024	0.000926	0.00553587
FAM3B	P58499	FAM3B_P58499_immune_respon	Immune response	0.253899	0.0948539	0.00756089	0.0201194	0.0860579	0.0841575	0.306763	0.468161	0.0668729	0.0733272	0.362074	0.47784	-0.0710326	0.0588895	0.228	0.345138
VEGFA	P15692	VEGFA_P15692_oncolo_ii	Oncology II	-0.255926	0.095585	0.0075444	0.0201194	-0.0736918	0.0849174	0.385717	0.537922	-0.292405	0.0721818	5.64e-05	0.000342739	-0.214746	0.0578426	0.00022	0.00187113
LIF-R	P42702	LIF_R_P42702_inflam	Inflammations	0.254268	0.0950417	0.00759254	0.0201342	0.0989188	0.0842201	0.240476	0.385214	-0.0282517	0.073246	0.699821	0.778302	-0.0187821	0.0584731	0.748	0.819522
TIMP1	P01033	TIMP1_P01033_cardio	Cardio-metabolic	0.253274	0.0955035	0.00813384	0.0214976	0.282623	0.0836888	0.000762038	0.00421913	-0.24125	0.0730715	0.00100723	0.00406463	-0.185466	0.0584242	0.00156	0.00846711
CCL11	P51671	CCL11_P51671_immune_respon	Immune response	0.264826	0.100636	0.00863669	0.0227006	0.161012	0.0887494	0.0699533	0.152625	0.128715	0.0720755	0.0745316	0.140969	-0.0154207	0.0580818	0.791	0.853039
DDC	P20711	DDC_P20711_metabo	Metabolism	0.249406	0.0947661	0.00862935	0.0227006	0.0538818	0.0843141	0.522936	0.666833	0.187517	0.0730546	0.0104581	0.0295648	0.0897664	0.0586765	0.126	0.233596
ITGA6	P23229	ITGA6_P23229_immune_respon	Immune response	0.248048	0.0945332	0.00883007	0.0231262	0.209727	0.0830609	0.0117306	0.038002	0.0640506	0.0733362	0.382736	0.49996	-0.0032723	0.0586624	0.956	0.96773
DFFA	O00273	DFFA_O00273_immune_respon	Immune response	0.247601	0.0949419	0.00925069	0.0241495	0.246648	0.0832822	0.00313589	0.0129938	-0.100114	0.0723743	0.166994	0.262429	-0.0872623	0.0577627	0.131	0.241239
ICAM1	P05362	ICAM1_P05362_cardio	Cardio-metabolic	-0.246358	0.094609	0.00935752	0.024283	-0.0218729	0.0844458	0.795678	0.870833	-0.2742	0.0728322	0.00017978	0.000928125	-0.184979	0.0584611	0.00162	0.00856731
IL-17D	Q8TAD2	IL_17D_Q8TAD2_cardio_ii	Cardiovascular II	0.255671	0.0981565	0.00933663	0.024283	0.196876	0.0863308	0.0227975	0.064198	0.151257	0.0719693	0.0359154	0.0804823	0.0395626	0.0578597	0.494	0.610105
SH2B3	Q9UQQ2	SH2B3_Q9UQQ2_immune_respon	Immune response	0.251572	0.0970322	0.00966829	0.0250086	0.263709	0.0850785	0.00199427	0.00906148	-0.114423	0.0724764	0.114813	0.197245	-0.0797063	0.0579027	0.169	0.283384
CD40-L	P29965	CD40_L_P29965_cardio_ii	Cardiovascular II	0.246306	0.0951242	0.00976236	0.0251625	0.206426	0.0835865	0.0136992	0.0428125	-0.0368684	0.0732051	0.614669	0.708624	-0.0559565	0.0584181	0.338	0.459236
ERBB2IP	Q96RT1	ERBB2IP_Q96RT1_organ_damage	Organ damage	0.248678	0.0961832	0.00987102	0.0253668	0.261289	0.0843331	0.00200297	0.00906148	-0.11367	0.0725334	0.117508	0.201971	-0.108188	0.0578609	0.0619	0.14107
BAG6	P46379	BAG6_P46379_metabo	Metabolism	0.244751	0.0949493	0.0100938	0.0258773	0.267795	0.0832249	0.0013354	0.00674085	0.114628	0.0738837	0.121215	0.204559	0.0678179	0.0590653	0.251	0.371768
PON2	Q15165	PON2_Q15165_organ_damage	Organ damage	-0.24376	0.0947498	0.0102409	0.0260526	-0.15744	0.0834885	0.0596279	0.134712	-0.181962	0.0707434	0.0102996	0.029101	-0.102856	0.0567282	0.0702	0.154853
MMP7	P09237	MMP7_P09237_cardio_ii	Cardiovascular II	0.249702	0.0973133	0.0104396	0.0264815	0.138283	0.0858837	0.107701	0.211639	-0.060669	0.0725541	0.403316	0.520305	-0.0331855	0.0579469	0.567	0.672091
PARK7	Q99497	PARK7_Q99497_develo	Development	0.240886	0.0949322	0.0113234	0.0286846	0.262333	0.0832175	0.00166974	0.00796387	-0.0673654	0.0732436	0.358003	0.473317	-0.038775	0.0584999	0.508	0.62181
BANK1	Q8NDB2	BANK1_Q8NDB2_organ_damage	Organ damage	0.246577	0.0972349	0.0113736	0.0288497	0.278514	0.0852137	0.00111991	0.0058481	-0.104826	0.0728162	0.150401	0.241228	-0.0685231	0.0581797	0.239	0.3585
CDH5	P33151	CDH5_P33151_cardio_iii	Cardiovascular III	0.24192	0.0956863	0.011622	0.0291768	0.222695	0.0840006	0.00815498	0.0288573	0.0774018	0.0728106	0.2881	0.39799	0.0703087	0.0581099	0.227	0.344256
IL-6RA	P08887	IL_6RA_P08887_cardio_iii	Cardiovascular III	-0.240192	0.0950286	0.0116447	0.0291768	-0.110589	0.0840022	0.18832	0.320455	-0.105613	0.0726771	0.146594	0.236865	-0.0560308	0.0581112	0.335	0.458333
FXYD5	Q96DB9	FXYD5_Q96DB9_immune_respon	Immune response	0.238809	0.0946102	0.0117583	0.0295	0.223156	0.0830444	0.00733008	0.0262924	-0.0110525	0.0718753	0.87783	0.915625	-0.0110669	0.0573748	0.847	0.892433
PD-L1	Q9NZQ7	PD_L1_Q9NZQ7_inflam	Inflammations	0.249911	0.0990595	0.0118017	0.0295	0.165697	0.0872508	0.0578531	0.132688	-0.0914616	0.0719276	0.203919	0.306	-0.0940059	0.0573761	0.102	0.203261
IL10	P22301	IL10_P22301_immune_respon	Immune response	-0.236528	0.094435	0.0124213	0.0308133	-0.15082	0.0832067	0.0702073	0.152625	-0.127193	0.0717591	0.0767194	0.144469	-0.154093	0.0571395	0.00716	0.0285362
LTA4H	P09960	LTA4H_P09960_organ_damage	Organ damage	0.24149	0.0964415	0.0124445	0.0308133	0.244897	0.0845916	0.00387689	0.0152429	0.088845	0.0727158	0.222165	0.327054	0.0523886	0.0580996	0.368	0.492058
MMP-2	P08253	MMP_2_P08253_cardio_iii	Cardiovascular III	0.236394	0.0944609	0.0124952	0.0309685	0.105926	0.0835094	0.204952	0.343053	0.0742216	0.075824	0.327963	0.44	0.0494356	0.0605512	0.415	0.539173
CASP-8	Q14790	CASP_8_Q14790_inflam	Inflammations	0.238163	0.095299	0.0126163	0.0311228	0.239438	0.083596	0.0042713	0.0165387	-0.0365808	0.0717834	0.610483	0.703846	-0.0782375	0.0572757	0.172	0.287247
BMP-6	P22004	BMP_6_P22004_cardio_ii	Cardiovascular II	0.238935	0.0958437	0.0128355	0.0314286	0.145071	0.0844864	0.0862842	0.177108	0.00307041	0.0734491	0.966667	0.981273	-0.0080961	0.0586334	0.89	0.925914
SORT1	Q99523	SORT1_Q99523_cardio_ii	Cardiovascular II	0.237085	0.0950375	0.0127753	0.0314286	0.204945	0.0834811	0.0142654	0.0441854	-0.289667	0.0743609	0.00010683	0.000596453	-0.22784	0.0594535	0.000138	0.001265
ANXA4	P09525	ANXA4_P09525_metabo	Metabolism	0.236188	0.0950615	0.0131396	0.0320697	0.225209	0.0834265	0.00706664	0.0256949	-0.0851367	0.0724035	0.240024	0.34676	-0.0851539	0.0577663	0.141	0.253431
RSPO3	Q9BXY4	RSPO3_Q9BXY4_oncolo_ii	Oncology II	0.23893	0.0961855	0.013159	0.0322189	0.293817	0.0842592	0.000510499	0.00300536	-0.0025638	0.072843	0.971932	0.985135	-0.0617266	0.0581744	0.289	0.413932
DPP7	Q9UHL4	DPP7_Q9UHL4_metabo	Metabolism	0.236751	0.0957211	0.0135575	0.0330973	0.161373	0.0842771	0.0558168	0.130042	-0.0785356	0.0736364	0.286528	0.397273	-0.0943574	0.0587293	0.109	0.210597
S100A4	P26447	S100A4_P26447_oncolo_ii	Oncology II	0.234684	0.0950576	0.0137272	0.0332426	0.215955	0.0834499	0.00980376	0.0332716	0.0566992	0.0726824	0.435582	0.546657	0.00532721	0.0580964	0.927	0.951213
CCL15	Q16663	CCL15_Q16663_cardio_iii	Cardiovascular III	0.234248	0.0950969	0.0139425	0.033629	0.115748	0.0839819	0.168448	0.293644	-0.191323	0.0735062	0.0094299	0.0272974	-0.22819	0.0583743	0.000101	0.00100179
F11	P03951	F11_P03951_cardio	Cardio-metabolic	-0.233796	0.09506	0.0140899	0.0340132	0.0209987	0.0851104	0.805176	0.877312	-0.23431	0.0716017	0.00111545	0.0044	-0.13837	0.0575352	0.0164	0.0528516
CCL11	P51671	CCL11_P51671_inflam	Inflammations	0.247628	0.10107	0.0144606	0.0348761	0.130816	0.0891978	0.142816	0.257587	0.156829	0.0717199	0.029075	0.0691859	0.00815423	0.057892	0.888	0.925
PLXDC1	Q8IUK5	PLXDC1_Q8IUK5_organ_damage	Organ damage	0.232726	0.0952521	0.0147343	0.0352544	0.297278	0.0834344	0.000384654	0.00252083	0.3661	0.07104	3.28e-07	3.75833e-06	0.248747	0.0572834	1.6e-05	0.00022275
MASP1	P48740	MASP1_P48740_immune_respon	Immune response	-0.232871	0.09634	0.0158267	0.0376734	-0.126074	0.0849932	0.138312	0.251325	-0.299272	0.0711674	2.93e-05	0.000198135	-0.202578	0.0571977	0.000422	0.00308827
NBN	O60934	NBN_O60934_organ_damage	Organ damage	-0.228738	0.0946043	0.0157982	0.0376734	-0.13001	0.0834253	0.119469	0.22621	-0.153528	0.0711322	0.0312195	0.0727119	-0.14515	0.0567118	0.0107	0.038548
CCL3	P10147	CCL3_P10147_cardio_ii	Cardiovascular II	-0.234747	0.0975638	0.0163126	0.0387536	-0.00533405	0.0870181	0.951134	0.972212	-0.301157	0.0719971	3.22e-05	0.000210833	-0.231189	0.0576249	6.63e-05	0.0007348
CCL25	O15444	CCL25_O15444_inflam	Inflammations	0.231145	0.0963168	0.0165914	0.0393534	0.100735	0.0851223	0.23694	0.382632	0.187102	0.0714872	0.00904291	0.0265409	0.0245992	0.0578719	0.671	0.758322
X4E-BP1	Q13541	X4E_BP1_Q13541_inflam	Inflammations	0.227907	0.0955871	0.0173058	0.0408954	0.25113	0.0838018	0.0027993	0.0118699	0.0171876	0.070292	0.806898	0.864643	0.00907376	0.0561141	0.872	0.911787
CTSL1	P07711	CTSL1_P07711_cardio_ii	Cardiovascular II	0.226795	0.0954079	0.0176441	0.0414857	0.164504	0.0839362	0.0503004	0.119589	-0.0715146	0.0730289	0.327767	0.44	-0.100539	0.0582342	0.0847	0.176905
Gal-1	P09382	Gal_1_P09382_oncolo_ii	Oncology II	-0.227558	0.0960219	0.0179919	0.0423077	0.103226	0.0867731	0.234495	0.380769	-0.374756	0.0714787	2.06e-07	2.61462e-06	-0.177629	0.0585845	0.00251	0.0121809
EN-RAGE	P80511	EN_RAGE_P80511_inflam	Inflammations	-0.231197	0.097779	0.0182531	0.0428906	-0.114807	0.0863079	0.183768	0.315593	-0.105426	0.0723376	0.145424	0.235482	-0.142861	0.0576176	0.0134	0.0454938
SOD1	P00441	SOD1_P00441_cardio	Cardio-metabolic	0.222967	0.0946479	0.0186855	0.043704	0.261229	0.0829518	0.001688	0.00801293	-0.0962812	0.0719	0.180946	0.277556	-0.0311652	0.0575398	0.588	0.690043
SRC	P12931	SRC_P12931_cardio_ii	Cardiovascular II	0.225422	0.0958007	0.018822	0.0438136	0.225857	0.0840478	0.00732901	0.0262924	-0.123274	0.0737053	0.094841	0.171138	-0.0913861	0.0588716	0.121	0.227392
ADM	P35318	ADM_P35318_cardio_ii	Cardiovascular II	-0.231063	0.0985148	0.019206	0.0442458	0.133051	0.089322	0.136668	0.25061	-0.151162	0.0758641	0.046676	0.100809	-0.0811409	0.0607435	0.182	0.299701
CLEC4G	Q6UXB4	CLEC4G_Q6UXB4_immune_respon	Immune response	-0.225789	0.0961994	0.0191225	0.0442458	-0.0058807	0.085729	0.945325	0.971918	-0.344077	0.0727555	2.7e-06	2.59012e-05	-0.234844	0.0585614	6.68e-05	0.0007348
ITGB7	P26010	ITGB7_P26010_metabo	Metabolism	0.222635	0.0948893	0.0191654	0.0442458	0.159105	0.0834869	0.0569814	0.131355	-0.0076408	0.0721015	0.915633	0.941096	0.00205532	0.0575582	0.972	0.976736
SERPINB8	P50452	SERPINB8_P50452_metabo	Metabolism	-0.223326	0.0951475	0.0191197	0.0442458	-0.0526369	0.0843892	0.532947	0.670312	-0.0932385	0.0716745	0.193708	0.293132	-0.055176	0.0572741	0.336	0.45894
STAMBP	O95630	STAMBP_O95630_inflam	Inflammations	0.223936	0.0957421	0.0195424	0.044812	0.22623	0.0839922	0.00719474	0.0260164	-0.0263274	0.0715316	0.712938	0.785347	-0.0374785	0.0570922	0.512	0.624852
MIF	P14174	MIF_P14174_develo	Development	0.221692	0.0951072	0.0199613	0.0458333	0.220403	0.0834456	0.00839357	0.0295596	-0.0497018	0.0739256	0.501587	0.602838	-0.04834	0.0590034	0.413	0.53827
ADAM 8	P78325	ADAM_8_P78325_oncolo_ii	Oncology II	-0.22024	0.0945533	0.0200514	0.0459349	-0.110669	0.0834397	0.185046	0.316649	-0.0804135	0.0721721	0.265556	0.373214	-0.0714253	0.0576024	0.215	0.329693
ICOSLG	O75144	ICOSLG_O75144_oncolo_ii	Oncology II	0.222712	0.0957286	0.0201992	0.0460359	0.122697	0.0844122	0.1464	0.262418	-0.0262086	0.0738556	0.722793	0.793185	-0.0617266	0.0589428	0.295	0.419612
CRTAC1	Q9NQ79	CRTAC1_Q9NQ79_cardio	Cardio-metabolic	0.220906	0.0951677	0.0204827	0.0465909	0.230427	0.0834707	0.00587987	0.0219502	0.0505487	0.0713441	0.478844	0.585444	0.0505702	0.0569404	0.375	0.499798
LYPD3	O95274	LYPD3_O95274_oncolo_ii	Oncology II	0.221997	0.0957978	0.0206939	0.0469162	0.0799169	0.08474	0.345875	0.498168	-0.024139	0.0713991	0.735394	0.802083	-0.0824706	0.0569893	0.148	0.260341
C1QTNF1	Q9BXJ1	C1QTNF1_Q9BXJ1_cardio	Cardio-metabolic	-0.220399	0.0952745	0.0209161	0.0472397	-0.0538516	0.0844627	0.5239	0.666833	-0.177433	0.0730775	0.0154174	0.0408521	-0.128086	0.0584263	0.0287	0.0802627
FGR	P09769	FGR_P09769_organ_damage	Organ damage	-0.219045	0.0948831	0.0211783	0.0477869	-0.0903996	0.0838478	0.281242	0.434944	-0.199257	0.0719015	0.00572316	0.0182201	-0.177234	0.0573344	0.00207	0.0104131
PIgR	P01833	PIgR_P01833_cardio_ii	Cardiovascular II	0.220649	0.0959592	0.0216956	0.0487807	0.0849596	0.0848352	0.316854	0.478108	-0.0861832	0.0722156	0.233086	0.338424	-0.1062	0.0575788	0.0655	0.146047
CNTN1	Q12860	CNTN1_Q12860_cardio_iii	Cardiovascular III	0.221875	0.0965959	0.0218364	0.0488723	0.0751871	0.0854678	0.379235	0.530857	0.0825618	0.0737634	0.263382	0.370265	0.0351497	0.0589629	0.551	0.662646
BTN3A2	P78410	BTN3A2_P78410_immune_respon	Immune response	0.216537	0.0950015	0.0228678	0.0510608	0.245878	0.0832854	0.00323166	0.0131918	-0.142688	0.0727696	0.0502709	0.106132	-0.139464	0.0580143	0.0165	0.0529669
PTK7	Q13308	PTK7_Q13308_organ_damage	Organ damage	0.218254	0.0957836	0.0229086	0.0510608	0.16241	0.0842355	0.0541445	0.127158	-0.0891865	0.0723402	0.21801	0.322312	-0.0730175	0.0577487	0.206	0.32066
CANT1	Q8WVQ1	CANT1_Q8WVQ1_metabo	Metabolism	-0.216283	0.0951353	0.0232202	0.0515903	-0.118069	0.0838791	0.159571	0.283262	-0.241031	0.0722863	0.0008971	0.00366349	-0.201522	0.0576932	0.000506	0.00359871
FUT3/FUT5	Q11128 P21217	FUT3_FUT5_Q11128_P21217_develo	Development	-0.218355	0.0961432	0.0233585	0.0518952	-0.111193	0.0848131	0.190159	0.322531	0.144501	0.0711144	0.0425132	0.0925132	0.0338272	0.0571673	0.554	0.663353
ENTPD6	O75354	ENTPD6_O75354_organ_damage	Organ damage	0.213903	0.0945406	0.0238859	0.0528619	0.146929	0.0831958	0.0777025	0.162697	-0.0247164	0.0734147	0.736462	0.802114	-0.0655845	0.0585928	0.263	0.384707
SELP	P16109	SELP_P16109_cardio_iii	Cardiovascular III	0.21603	0.095626	0.0240997	0.0531618	0.208891	0.0839213	0.012974	0.041092	-0.119273	0.0732266	0.103773	0.183726	-0.155019	0.0583074	0.00801	0.031171
CES2	O00748	CES2_O00748_organ_damage	Organ damage	-0.217465	0.096373	0.024264	0.05346	-0.0321326	0.0855614	0.707335	0.812378	-0.335516	0.0724549	4.3e-06	3.69531e-05	-0.172387	0.058888	0.00352	0.0165
CD28	P10747	CD28_P10747_immune_respon	Immune response	-0.212571	0.0943449	0.0244761	0.0536141	-0.0237855	0.083821	0.776651	0.8547	-0.240292	0.0710525	0.0007574	0.00320269	-0.098692	0.0574633	0.0863	0.179339
MAGED1	Q9Y5V3	MAGED1_Q9Y5V3_organ_damage	Organ damage	0.212659	0.0943893	0.0244838	0.0536141	0.215573	0.082809	0.00937677	0.0322438	-0.12287	0.071592	0.0865317	0.158937	-0.0774101	0.0572343	0.177	0.293813
LTBP2	Q14767	LTBP2_Q14767_cardio	Cardio-metabolic	0.217355	0.096586	0.0246504	0.0539087	0.171639	0.0848968	0.0434811	0.10875	0.0277837	0.0730404	0.703766	0.781696	-0.0175057	0.0583488	0.764	0.832629
BLM hydrolase	Q13867	BLM_hydrolase_Q13867_cardio_iii	Cardiovascular III	0.214408	0.0956813	0.0252629	0.0550726	0.271653	0.0838455	0.00123671	0.00635404	-0.154483	0.0721618	0.032615	0.0742956	-0.0768923	0.0578359	0.184	0.30119
TXLNA	P40222	TXLNA_P40222_oncolo_ii	Oncology II	0.216687	0.0970518	0.0257991	0.0560132	0.273269	0.0850492	0.00135697	0.00675904	-0.196212	0.072518	0.00697185	0.0214562	-0.120156	0.058124	0.0391	0.0998684
CKAP4	Q07065	CKAP4_Q07065_immune_respon	Immune response	0.210142	0.0943936	0.0262301	0.0566514	0.140524	0.0830786	0.091073	0.185778	-0.0184639	0.0733373	0.801291	0.860449	-0.0807548	0.0585477	0.168	0.283384
ZBTB16	Q05516	ZBTB16_Q05516_immune_respon	Immune response	0.215732	0.0969383	0.0262818	0.0566514	0.184241	0.0851524	0.0307364	0.0822321	-0.057295	0.0729005	0.432156	0.544122	-0.0769532	0.0581573	0.186	0.303691
HDGF	P51858	HDGF_P51858_metabo	Metabolism	0.212312	0.0954273	0.0263224	0.0566514	0.202266	0.0837571	0.0159249	0.0478741	-0.0362628	0.0730495	0.619749	0.710417	-0.0146648	0.0583292	0.802	0.861523
TCL1A	P56279	TCL1A_P56279_oncolo_ii	Oncology II	-0.211618	0.0952501	0.026535	0.0569336	-0.0513502	0.0843807	0.542964	0.676699	-0.199144	0.0719778	0.00580214	0.0184038	-0.148922	0.0575451	0.00984	0.0365676
AOC3	Q16853	AOC3_Q16853_cardio	Cardio-metabolic	0.213906	0.0964285	0.0267686	0.0574286	0.123085	0.0849683	0.147776	0.264859	0.0837193	0.0755274	0.268019	0.375382	0.0195655	0.0604165	0.746	0.818418
PDGFC	Q9NRA1	PDGFC_Q9NRA1_organ_damage	Organ damage	-0.215178	0.0972976	0.0272333	0.0581347	-0.0513102	0.0861942	0.551793	0.682759	-0.267178	0.071524	0.00020163	0.00102239	-0.120642	0.0579122	0.0376	0.0966355
DNER	Q8NFT8	DNER_Q8NFT8_inflam	Inflammations	0.21531	0.098031	0.0283053	0.0603295	-0.00588992	0.0873014	0.946224	0.971918	0.2351	0.0724179	0.00122081	0.00477014	0.0565725	0.0588423	0.337	0.459236
PGLYRP1	O75594	PGLYRP1_O75594_cardio_iii	Cardiovascular III	-0.207881	0.094745	0.0284666	0.0605992	-0.114905	0.0835037	0.169127	0.294767	-0.198584	0.0722397	0.00612306	0.0191977	-0.135734	0.0578253	0.0192	0.06
NPDC1	Q9NQX5	NPDC1_Q9NQX5_metabo	Metabolism	0.2069	0.0944666	0.0287498	0.0608676	0.132934	0.0831623	0.110264	0.214033	-0.12083	0.0730944	0.0987374	0.175869	-0.145949	0.0582229	0.0124	0.0427905
PTN	P21246	PTN_P21246_organ_damage	Organ damage	0.234897	0.107295	0.0288174	0.0609231	0.204665	0.0942345	0.0301099	0.0808876	-0.090931	0.0711639	0.201728	0.303552	-0.170198	0.0566552	0.00275	0.0131904
IL10	P22301	IL10_P22301_inflam	Inflammations	-0.206116	0.0948172	0.0299618	0.0632992	-0.153537	0.0833735	0.0658483	0.145147	-0.0844649	0.072372	0.243546	0.350697	-0.158582	0.0576426	0.00608	0.0255038
IGFBP3	P17936	IGFBP3_P17936_cardio	Cardio-metabolic	-0.207238	0.0956373	0.030486	0.0635417	-0.0954354	0.0843899	0.258385	0.406979	-0.0343765	0.0749342	0.646543	0.729201	-0.106216	0.0597997	0.0761	0.163923
CHIT1	Q13231	CHIT1_Q13231_cardio_iii	Cardiovascular III	0.213549	0.0985348	0.0304615	0.0635417	0.153117	0.0866668	0.0775915	0.162697	0.0670468	0.072384	0.354608	0.470104	-0.0343142	0.0580098	0.554	0.663353
PECAM-1	P16284	PECAM_1_P16284_cardio_iii	Cardiovascular III	0.209645	0.0965999	0.0302332	0.0635417	0.218939	0.0847384	0.00992142	0.033541	-0.110197	0.0729575	0.131356	0.218775	-0.118916	0.0581668	0.0413	0.103815
Flt3L	P49771	Flt3L_P49771_inflam	Inflammations	0.212811	0.098137	0.0303649	0.0635417	0.17206	0.0862386	0.0463075	0.113591	-0.080221	0.0727148	0.270284	0.376904	-0.107797	0.0579738	0.0634	0.14291
RASA1	P20936	RASA1_P20936_organ_damage	Organ damage	0.204702	0.0944081	0.030383	0.0635417	0.126896	0.083129	0.127217	0.236512	0.0565846	0.0712001	0.427025	0.541129	0.0215101	0.0568804	0.705	0.783861
WAS	P42768	WAS_P42768_organ_damage	Organ damage	0.20649	0.0955581	0.0309511	0.0644207	0.192647	0.0838858	0.0218596	0.0627344	-0.012445	0.0744449	0.867281	0.910019	-0.0560705	0.0594297	0.346	0.464902
CDCP1	Q9H5V8	CDCP1_Q9H5V8_inflam	Inflammations	-0.225858	0.104598	0.0310732	0.0644661	-0.116642	0.092221	0.206247	0.343333	-0.13553	0.0727503	0.0628619	0.124442	-0.189707	0.0578512	0.00109	0.00637766
INPPL1	O15357	INPPL1_O15357_organ_damage	Organ damage	0.208269	0.0967439	0.0315839	0.0653383	0.250846	0.0848054	0.00317336	0.0130112	-0.0981022	0.0721832	0.174534	0.270872	-0.0935961	0.0575908	0.105	0.205273
CCL17	Q92583	CCL17_Q92583_cardio_ii	Cardiovascular II	0.20422	0.0951078	0.0320229	0.066	0.161478	0.0835891	0.0536779	0.126579	-0.005924	0.0728523	0.935213	0.954672	-0.0480365	0.0581646	0.409	0.5339
CEACAM8	P31997	CEACAM8_P31997_cardio_ii	Cardiovascular II	-0.207617	0.0969095	0.032414	0.0666584	-0.0559735	0.0857575	0.514109	0.660514	-0.179325	0.0727483	0.0139252	0.0375984	-0.185473	0.0579117	0.00142	0.00796939
PRKCQ	Q04759	PRKCQ_Q04759_immune_respon	Immune response	0.202713	0.0948959	0.0329183	0.0675187	0.211009	0.0832478	0.0114117	0.0373214	0.0417758	0.0719634	0.561743	0.663305	0.0120412	0.057475	0.834	0.884383
APOM	O95445	APOM_O95445_cardio	Cardio-metabolic	0.203198	0.0952175	0.0330921	0.0677605	0.138767	0.0837749	0.097962	0.195962	0.228023	0.0721633	0.00164242	0.00623502	0.0585407	0.0585493	0.318	0.444661
ICA1	Q05084	ICA1_Q05084_immune_respon	Immune response	0.204271	0.0958951	0.0334131	0.0682054	0.204933	0.0841433	0.0150512	0.0457996	-0.112246	0.0721146	0.120013	0.203704	-0.11623	0.0575027	0.0436	0.108018
IRAK1	P51617	IRAK1_P51617_immune_respon	Immune response	0.203895	0.0958074	0.0335763	0.0684444	0.222866	0.0840253	0.00812472	0.0288573	-0.0826201	0.0718589	0.250613	0.357642	-0.0648563	0.0573703	0.259	0.380882
PTPRF	P10586	PTPRF_P10586_develo	Development	-0.208406	0.0982898	0.034235	0.0694951	-0.0492716	0.0870137	0.571355	0.698924	-0.0328979	0.0714672	0.64542	0.728938	-0.0622916	0.0570298	0.275	0.396635
OMD	Q99983	OMD_Q99983_develo	Development	0.203026	0.0959206	0.0345498	0.0699324	0.0502345	0.0848979	0.554188	0.683184	0.211253	0.0727023	0.0037725	0.0127469	0.0869632	0.0585946	0.138	0.250771
REG4	Q9BYZ8	REG4_Q9BYZ8_metabo	Metabolism	0.200767	0.0949342	0.0347042	0.0701654	0.0624975	0.0839359	0.456704	0.60456	0.120315	0.073925	0.104048	0.183726	-0.0758093	0.0598156	0.205	0.319707
EIF5A	P63241	EIF5A_P63241_immune_respon	Immune response	0.200251	0.0947996	0.0349125	0.0702256	0.109251	0.0835365	0.191247	0.323563	-0.0500202	0.0717761	0.486088	0.591372	-0.0833042	0.0572561	0.146	0.258476
S100P	P25815	S100P_P25815_metabo	Metabolism	-0.201523	0.0954136	0.0349358	0.0702256	-0.131754	0.0839704	0.116964	0.223438	-0.0420807	0.0726947	0.562853	0.663536	-0.0260539	0.0580398	0.654	0.744207
PCSK9	Q8NBP7	PCSK9_Q8NBP7_cardio_iii	Cardiovascular III	-0.19831	0.0942988	0.0357254	0.0716606	0.00307671	0.0838589	0.970741	0.979309	-0.201897	0.0719084	0.00512014	0.0168287	-0.0809756	0.0579325	0.163	0.277841
XPNPEP2	O43895	XPNPEP2_O43895_oncolo_ii	Oncology II	-0.199235	0.0951723	0.0365737	0.0732888	-0.166916	0.0836084	0.0461716	0.113591	0.0809874	0.0707978	0.253021	0.359871	0.00725435	0.0566774	0.898	0.930716
Dkk-1	O94907	Dkk_1_O94907_cardio_ii	Cardiovascular II	0.19811	0.0948764	0.0370534	0.0741102	0.0828722	0.0837376	0.322587	0.483363	-0.0126714	0.0728978	0.86205	0.907079	-0.0504794	0.0581921	0.386	0.513629
NRTN	Q99748	NRTN_Q99748_inflam	Inflammations	-0.197503	0.0949406	0.0377648	0.0753261	-0.05196	0.0839865	0.53628	0.672036	-0.142743	0.0718811	0.0474189	0.101836	-0.0742105	0.0575641	0.198	0.31474
CLEC11A	Q9Y240	CLEC11A_Q9Y240_develo	Development	-0.197449	0.0952967	0.038537	0.0765361	-0.167388	0.0837103	0.045824	0.113129	-0.195148	0.0719217	0.00681452	0.0210421	-0.179113	0.0573258	0.00185	0.00953906
CD99L2	Q8TCZ2	CD99L2_Q8TCZ2_develo	Development	-0.197187	0.0954415	0.0390911	0.0775421	0.0286955	0.085061	0.735926	0.827239	-0.150982	0.0735752	0.0405104	0.0886273	-0.152727	0.0586315	0.00937	0.0351375
HSP 27	P04792	HSP_27_P04792_cardio_ii	Cardiovascular II	0.19789	0.0958877	0.0393072	0.0777518	0.211899	0.0841106	0.0119204	0.0382004	-0.14011	0.0749404	0.0619278	0.122758	-0.0997864	0.0598827	0.0961	0.195277
CD164	Q04900	CD164_Q04900_metabo	Metabolism	0.194637	0.0944206	0.0395348	0.0779605	0.156594	0.0829695	0.0594122	0.134629	-0.18474	0.0739134	0.0126538	0.034809	-0.187482	0.0588495	0.0015	0.00825
TNNI3	P19429	TNNI3_P19429_organ_damage	Organ damage	0.202403	0.0984724	0.0401074	0.0789558	0.278155	0.0863051	0.00131163	0.00663037	0.0597748	0.0727275	0.411396	0.526514	0.119324	0.0579884	0.04	0.101227
SRPK2	P78362	SRPK2_P78362_immune_respon	Immune response	0.196951	0.0959543	0.0403867	0.0793571	0.227575	0.08414	0.00695737	0.0254071	-0.193554	0.0730063	0.00819097	0.02475	-0.165689	0.0582524	0.00457	0.0203797
SAA4	P35542	SAA4_P35542_cardio	Cardio-metabolic	-0.195877	0.0954972	0.0405247	0.0793646	0.0147992	0.0849715	0.861771	0.914075	-0.344772	0.0719533	2e-06	1.98795e-05	-0.208358	0.0582106	0.000367	0.00276
MetAP 2	P50579	MetAP_2_P50579_oncolo_ii	Oncology II	0.196661	0.0965335	0.0419006	0.0819135	0.249596	0.084622	0.0032597	0.0132488	-0.181444	0.07012	0.00985215	0.0279253	-0.120534	0.0561298	0.0321	0.0879636
RASSF2	P50749	RASSF2_P50749_organ_damage	Organ damage	-0.191984	0.0947068	0.042924	0.0836702	-0.060937	0.0836804	0.466662	0.614474	-0.153885	0.071436	0.0315464	0.0732042	-0.12113	0.0570516	0.0341	0.0901683
PLXNA4	Q9HCM2	PLXNA4_Q9HCM2_immune_respon	Immune response	0.199579	0.0987613	0.0435753	0.0848349	0.176382	0.0867293	0.0422553	0.107048	-0.109005	0.0725905	0.133614	0.221988	-0.0955047	0.0579319	0.0997	0.200616
UMOD	P07911	UMOD_P07911_cardio	Cardio-metabolic	0.194755	0.0967444	0.0443843	0.0861882	-0.00992074	0.085999	0.908185	0.945681	0.239725	0.0714717	0.00083639	0.00348333	0.0839519	0.0579122	0.148	0.260341
LGMN	Q99538	LGMN_Q99538_develo	Development	-0.189715	0.0944447	0.044844	0.0867606	-0.126499	0.0830891	0.128225	0.237838	-0.0844879	0.0743019	0.255866	0.362887	-0.1344	0.0592083	0.0235	0.0694892
SMAD1	Q15797	SMAD1_Q15797_organ_damage	Organ damage	0.194635	0.097254	0.0456406	0.088103	0.203464	0.0853245	0.0172916	0.0507918	-0.144141	0.0718118	0.0450887	0.0976575	-0.112318	0.0573526	0.0506	0.119613
CA1	P00915	CA1_P00915_cardio	Cardio-metabolic	-0.19364	0.0973728	0.0470234	0.0905958	-0.087156	0.0858655	0.310348	0.470994	0.00552428	0.0723158	0.939128	0.956389	0.00232348	0.0577273	0.968	0.973902
MCP-4	Q99616	MCP_4_Q99616_inflam	Inflammations	0.192962	0.0976127	0.0483481	0.0928846	0.266452	0.0855635	0.0018999	0.00880618	0.0351	0.0705781	0.619109	0.710257	0.0176022	0.0563519	0.755	0.825
hOSCAR	Q8IYS5	hOSCAR_Q8IYS5_cardio_ii	Cardiovascular II	0.18653	0.0944207	0.0484953	0.0930523	0.208785	0.0828145	0.0118593	0.0382004	-0.0506287	0.0723	0.483984	0.589808	-0.0761925	0.0576791	0.187	0.303691
SPINT1	O43278	SPINT1_O43278_develo	Development	0.186339	0.0950375	0.050204	0.0960905	0.0323104	0.0841138	0.70097	0.808846	-0.0394551	0.0743493	0.595804	0.692535	-0.0821445	0.0593211	0.167	0.282906
LY75	O60449	LY75_O60449_immune_respon	Immune response	0.184922	0.0944033	0.0504193	0.09625	0.180099	0.0828565	0.0299775	0.0808824	-0.0715937	0.0721777	0.321564	0.434779	-0.0399038	0.0576567	0.489	0.608484
PDP1	Q9P0J1	PDP1_Q9P0J1_organ_damage	Organ damage	0.184353	0.0944083	0.0511432	0.0973614	0.202586	0.0828123	0.0146105	0.0447509	0.0415502	0.0728082	0.568388	0.668474	0.0455654	0.058109	0.433	0.557293
CDH1	P12830	CDH1_P12830_cardio	Cardio-metabolic	0.184983	0.0949249	0.0516187	0.0980876	0.186587	0.0832996	0.0253222	0.0700419	-0.0600853	0.0720283	0.404441	0.520781	-0.0820239	0.0574555	0.154	0.268038
PRSS8	Q16651	PRSS8_Q16651_cardio_ii	Cardiovascular II	-0.195083	0.100204	0.051842	0.0982414	-0.0304952	0.0886995	0.731069	0.82613	-0.557711	0.0701728	7.02e-15	2.2275e-13	-0.340242	0.0581116	7.15e-09	2.18472e-07
COL1A1	P02452	COL1A1_P02452_cardio_iii	Cardiovascular III	0.183144	0.0948949	0.0539045	0.101756	0.0966574	0.0835873	0.24782	0.394981	0.234649	0.0717005	0.0011146	0.00438158	0.111207	0.0578211	0.0548	0.127712
ENTPD5	O75356	ENTPD5_O75356_metabo	Metabolism	0.182938	0.0947575	0.0538275	0.101756	0.149571	0.0832501	0.0727062	0.156599	0.0346342	0.0724564	0.63279	0.721305	0.0293997	0.0578386	0.611	0.705987
DCTN1	Q14203	DCTN1_Q14203_immune_respon	Immune response	0.186252	0.0966636	0.0542984	0.102277	0.188501	0.084825	0.0265002	0.0731187	0.035385	0.0717376	0.621977	0.710734	-0.0036059	0.0573058	0.95	0.9664
P4HB	P07237	P4HB_P07237_develo	Development	0.182802	0.095985	0.057146	0.10725	0.254927	0.0841467	0.00251473	0.0108281	-0.181083	0.0721773	0.012323	0.0339381	-0.132509	0.0577035	0.0219	0.0666697
LAMP3	Q9UQV4	LAMP3_Q9UQV4_immune_respon	Immune response	0.181	0.0950741	0.0572378	0.10725	0.201488	0.0833962	0.0158763	0.0478741	0.0282368	0.072817	0.698291	0.777126	0.0201457	0.0581296	0.729	0.804044
ARG1	P05089	ARG1_P05089_metabo	Metabolism	-0.179496	0.095452	0.0603447	0.112806	-0.0958149	0.0840595	0.254635	0.403791	-0.0630525	0.0707263	0.372948	0.489229	-0.0235068	0.0565142	0.678	0.764139
LILRB2	Q8N423	LILRB2_Q8N423_cardio	Cardio-metabolic	-0.175727	0.0943923	0.0629552	0.117511	0.0175071	0.0838258	0.834609	0.897952	-0.240901	0.0723249	0.0009085	0.00369421	-0.152006	0.0580588	0.00902	0.0341353
HB-EGF	Q99075	HB_EGF_Q99075_cardio_ii	Cardiovascular II	0.175666	0.0944175	0.063116	0.117511	0.152103	0.0829225	0.0669218	0.146789	-0.0564494	0.073604	0.443363	0.55375	-0.0599063	0.0587377	0.308	0.434359
CXCL6	P80162	CXCL6_P80162_inflam	Inflammations	0.176957	0.095552	0.0643405	0.119476	0.191433	0.0838296	0.0226131	0.064198	-0.0487056	0.07261	0.502566	0.603161	-0.0412395	0.0579607	0.477	0.599886
CTSF	Q9UBX1	CTSF_Q9UBX1_develo	Development	0.175025	0.0946916	0.0648553	0.119782	0.102417	0.0833412	0.219415	0.360629	0.217139	0.0723358	0.00277322	0.00989286	0.0688206	0.0584928	0.24	0.359347
IL18	Q14116	IL18_Q14116_inflam	Inflammations	-0.182346	0.0985838	0.0646706	0.119782	-0.0288795	0.0871943	0.740559	0.828345	-0.298237	0.0715609	3.4392e-05	0.000223465	-0.227328	0.0572882	7.94e-05	0.000850714
PRKAB1	Q9Y478	PRKAB1_Q9Y478_organ_damage	Organ damage	0.176344	0.0953886	0.0648088	0.119782	0.172535	0.0837236	0.039594	0.101146	0.00131463	0.070831	0.985197	0.991006	-0.0287706	0.0565507	0.611	0.705987
COMP	P49747	COMP_P49747_cardio	Cardio-metabolic	0.182319	0.0988705	0.0654886	0.120619	0.344693	0.0867681	7.64172e-05	0.000794062	0.00618852	0.0714111	0.930965	0.952947	0.0739337	0.0570349	0.195	0.311773
IGFBP6	P24592	IGFBP6_P24592_cardio	Cardio-metabolic	0.181405	0.0986947	0.0663652	0.122004	0.225184	0.0865483	0.00941559	0.0322469	-0.194084	0.0731235	0.00811903	0.0246287	-0.144764	0.0584559	0.0135	0.0456098
EGF	P01133	EGF_P01133_oncolo_ii	Oncology II	0.174531	0.0953544	0.0675089	0.12375	0.129547	0.0838134	0.122516	0.23115	-0.0821924	0.0732296	0.262056	0.369487	-0.0690265	0.0584545	0.238	0.358303
WISP-1	O95388	WISP_1_O95388_oncolo_ii	Oncology II	0.174201	0.0961307	0.0702781	0.128598	0.212632	0.0843066	0.0118253	0.0381765	-0.204122	0.0732245	0.00544475	0.0176235	-0.129402	0.0586782	0.0277	0.078262
FAM3C	Q92520	FAM3C_Q92520_metabo	Metabolism	0.170724	0.0945728	0.0713546	0.130321	0.112575	0.083176	0.176227	0.303132	-0.08959	0.0723889	0.216246	0.320504	-0.102434	0.0577261	0.0764	0.164141
BCAM	P50895	BCAM_P50895_develo	Development	0.170918	0.0947637	0.0716036	0.130397	0.115132	0.0833344	0.167427	0.292516	-0.001013	0.0731288	0.988952	0.993819	-0.0143087	0.0583772	0.806	0.863571
RARRES1	P49788	RARRES1_P49788_organ_damage	Organ damage	-0.170997	0.0949704	0.0720901	0.131019	-0.0361507	0.0839093	0.666688	0.780532	-0.0929264	0.071609	0.194795	0.294104	-0.011753	0.0573616	0.838	0.887484
MARCO	Q9UEW3	MARCO_Q9UEW3_cardio_ii	Cardiovascular II	-0.1714	0.0954943	0.072989	0.132253	-0.205529	0.0837545	0.0143065	0.0441854	-0.251318	0.0726938	0.00057671	0.00253205	-0.107993	0.0587848	0.0666	0.1481
IL-22 RA1	Q8N6P7	IL_22_RA1_Q8N6P7_inflam	Inflammations	-0.169547	0.0945078	0.0731273	0.132253	-0.0443136	0.083446	0.59551	0.722026	-0.0352368	0.0712074	0.620854	0.710576	-0.0459365	0.056829	0.419	0.543514
TGFBI	Q15582	TGFBI_Q15582_cardio	Cardio-metabolic	-0.167357	0.0952241	0.0791505	0.142533	-0.144708	0.0836297	0.0838899	0.173913	-0.424001	0.0720191	5.93e-09	9.98418e-08	-0.291494	0.0582129	6.89e-07	1.49586e-05
AGR2	O95994	AGR2_O95994_organ_damage	Organ damage	0.168876	0.0960309	0.0789713	0.142533	0.0455018	0.0847645	0.591529	0.720354	-0.0728515	0.0726764	0.316471	0.430198	-0.12349	0.057929	0.0334	0.0891748
GALNT10	Q86SR1	GALNT10_Q86SR1_organ_damage	Organ damage	-0.167017	0.0950627	0.0792502	0.142533	-0.0826891	0.0837147	0.323524	0.483363	-0.314994	0.072402	1.55e-05	0.000114174	-0.228667	0.0580776	9.01e-05	0.000952981
DAG1	Q14118	DAG1_Q14118_develo	Development	0.168132	0.0960341	0.0803071	0.144016	0.237807	0.0842106	0.00484162	0.0184861	-0.195473	0.0739062	0.00834393	0.02502	-0.148784	0.0590651	0.012	0.0421277
NUB1	Q9Y5A7	NUB1_Q9Y5A7_organ_damage	Organ damage	0.166947	0.0956057	0.0810953	0.145136	0.185673	0.0838766	0.0270877	0.0742774	-0.0305014	0.0722566	0.673055	0.754382	-0.0322146	0.0576746	0.577	0.681009
ATP6AP2	O75787	ATP6AP2_O75787_organ_damage	Organ damage	-0.166312	0.0952956	0.0812649	0.145179	-0.0293439	0.0842002	0.72754	0.825	-0.115335	0.0709857	0.104634	0.185096	-0.150844	0.0565217	0.00778	0.0305643
ACP6	Q9NPH0	ACP6_Q9NPH0_metabo	Metabolism	0.167187	0.0959548	0.081766	0.145756	0.121194	0.084343	0.151066	0.269643	-0.0421755	0.0726951	0.561975	0.663305	-0.131702	0.0580027	0.0235	0.0694892
THBS4	P35443	THBS4_P35443_cardio	Cardio-metabolic	-0.163699	0.0950036	0.0851957	0.151161	0.0877937	0.084827	0.300942	0.461571	-0.329021	0.07168	5.2e-06	4.24752e-05	-0.0958715	0.0590881	0.105	0.205273
CRIM1	Q9NZV1	CRIM1_Q9NZV1_develo	Development	0.163756	0.0950397	0.085205	0.151161	0.141137	0.0834684	0.0911792	0.185778	-0.0057717	0.0729833	0.936989	0.955532	-0.0566928	0.0582752	0.331	0.455125
TNFRSF9	Q07011	TNFRSF9_Q07011_inflam	Inflammations	0.165519	0.0962044	0.0856649	0.151722	0.210912	0.0843738	0.0125945	0.0399808	-0.0245955	0.0718417	0.732179	0.799868	-0.0333425	0.0573416	0.561	0.668822
MET	P08581	MET_P08581_cardio	Cardio-metabolic	0.161914	0.094533	0.0870762	0.15387	0.108524	0.0831213	0.191998	0.32459	0.216838	0.0715503	0.00252528	0.00923562	0.0642862	0.0579071	0.267	0.388492
B4GAT1	O43505	B4GAT1_O43505_develo	Development	0.161642	0.0944606	0.0873656	0.154071	-0.0367414	0.0838961	0.661529	0.777991	0.114496	0.0722934	0.11367	0.195937	-0.0712822	0.0584488	0.223	0.339437
NPTXR	O95502	NPTXR_O95502_metabo	Metabolism	0.163286	0.0955782	0.0878836	0.154622	-0.056796	0.0850454	0.504402	0.651724	0.202982	0.0728013	0.00543578	0.0176235	-0.0378157	0.0595871	0.526	0.639102
EPHB4	P54760	EPHB4_P54760_cardio_iii	Cardiovascular III	0.161674	0.0947278	0.0881971	0.154819	0.14015	0.0831921	0.0923805	0.187243	0.0117512	0.0723626	0.87104	0.911787	-0.0412159	0.0578026	0.476	0.599542
AIFM1	O95831	AIFM1_O95831_organ_damage	Organ damage	0.164201	0.0966524	0.0896644	0.157118	0.193408	0.0847845	0.0227565	0.064198	-0.242483	0.0723822	0.00084865	0.00351863	-0.176024	0.057946	0.00247	0.0120577
HO-1	P09601	HO_1_P09601_cardio_ii	Cardiovascular II	0.172639	0.102012	0.0909059	0.158882	0.172259	0.0895367	0.054663	0.128203	0.0854128	0.0729322	0.241922	0.348429	0.00537258	0.0584019	0.927	0.951213
PILRA	Q9UKJ1	PILRA_Q9UKJ1_develo	Development	-0.160105	0.0951066	0.092618	0.161512	-0.0989704	0.0836526	0.237057	0.382632	-0.133707	0.0719298	0.063441	0.125132	-0.109331	0.0574243	0.0573	0.132788
CNDP1	Q96KN2	CNDP1_Q96KN2_cardio	Cardio-metabolic	-0.158818	0.0946493	0.0936806	0.163085	-0.0130905	0.0836809	0.875724	0.921688	0.0218356	0.0736614	0.766983	0.830413	-0.0442536	0.0588694	0.452	0.576352
DPP6	P42658	DPP6_P42658_organ_damage	Organ damage	0.164031	0.0978858	0.0941142	0.163437	-0.0815435	0.0872645	0.350311	0.503049	0.226004	0.0746732	0.00255847	0.00930396	0.081993	0.0603158	0.174	0.289415
IGLC2	P0DOY2	IGLC2_P0DOY2_cardio	Cardio-metabolic	-0.158633	0.0947699	0.0944811	0.163787	-0.0524407	0.0835589	0.530422	0.668578	-0.124307	0.0715931	0.0829239	0.153691	-0.0946067	0.0571786	0.0984	0.198686
EPO	P01588	EPO_P01588_organ_damage	Organ damage	-0.158892	0.0950184	0.0948049	0.163962	-0.0862421	0.0836206	0.302636	0.463776	-0.0910945	0.0723982	0.208698	0.311799	-0.0658084	0.0578169	0.255	0.376342
CCL23	P55773	CCL23_P55773_inflam	Inflammations	0.158412	0.0948435	0.095197	0.16431	0.104376	0.0833952	0.211026	0.350252	0.0147335	0.0736951	0.841593	0.89375	-0.0402676	0.0588715	0.494	0.610105
NT-3	P20783	NT_3_P20783_inflam	Inflammations	0.158755	0.0951116	0.0954142	0.164311	0.10243	0.0836387	0.221	0.363197	0.0752986	0.0721779	0.297177	0.407696	0.00993987	0.057745	0.863	0.905821
PTX3	P26022	PTX3_P26022_cardio_ii	Cardiovascular II	0.160537	0.0966947	0.097191	0.167063	0.0539191	0.085246	0.527203	0.666833	0.0716933	0.0726496	0.324042	0.436765	-0.0412116	0.0582698	0.48	0.60091
LTBR	P36941	LTBR_P36941_cardio_iii	Cardiovascular III	0.156577	0.0946246	0.0983081	0.168602	0.149253	0.0830685	0.0726908	0.156599	-0.0619182	0.0731246	0.397406	0.514976	-0.0805352	0.058333	0.168	0.283384
TGM2	P21980	TGM2_P21980_cardio_ii	Cardiovascular II	-0.158154	0.0959114	0.0994838	0.170306	-0.05326	0.0845501	0.528896	0.668338	-0.0023178	0.07133	0.974087	0.985557	-0.0086554	0.05694	0.879	0.917943
REN	P00797	REN_P00797_cardio_ii	Cardiovascular II	-0.160789	0.0976328	0.0999113	0.170637	-0.135809	0.0857518	0.113581	0.218721	-0.330806	0.0724056	5.74e-06	4.64265e-05	-0.299448	0.0575859	2.58e-07	6.26029e-06
TNFRSF6B	O95407	TNFRSF6B_O95407_oncolo_ii	Oncology II	-0.157361	0.0958823	0.101086	0.172159	-0.0305706	0.0846413	0.718046	0.821567	-0.258025	0.071696	0.00034071	0.00159844	-0.185023	0.0574392	0.00133	0.00756724
TIE2	Q02763	TIE2_Q02763_cardio_ii	Cardiovascular II	0.15631	0.0960403	0.103948	0.176543	0.129215	0.0843601	0.125923	0.235714	-0.118439	0.0738973	0.109413	0.190519	-0.133412	0.0588928	0.0238	0.070125
Beta-NGF	P01138	Beta_NGF_P01138_inflam	Inflammations	0.154695	0.0951933	0.104477	0.176543	0.0569763	0.0838837	0.497156	0.643681	-0.103772	0.0729933	0.155542	0.248456	-0.0330301	0.0584355	0.572	0.677044
EGLN1	Q9GZT9	EGLN1_Q9GZT9_immune_respon	Immune response	-0.154605	0.0956213	0.106239	0.179201	-0.0349654	0.0843705	0.678654	0.788979	-0.337856	0.072297	3.52e-06	3.15652e-05	-0.202973	0.0584626	0.000547	0.00372955
TRIM21	P19474	TRIM21_P19474_immune_respon	Immune response	0.15669	0.0967868	0.105792	0.179201	0.15688	0.0849523	0.0651002	0.144764	-0.197646	0.0721793	0.00632372	0.01975	-0.0940016	0.0580269	0.106	0.20625
EDIL3	O43854	EDIL3_O43854_organ_damage	Organ damage	0.154389	0.0957565	0.107223	0.180521	-0.0541558	0.0850847	0.524607	0.666833	0.161252	0.0721944	0.0258061	0.0627876	-0.0110314	0.0584319	0.85	0.894363
FGF-23	Q9GZV9	FGF_23_Q9GZV9_inflam	Inflammations	-0.151612	0.0944059	0.108612	0.18352	-0.0824517	0.0830665	0.321156	0.4815	-0.299135	0.072588	4.2e-05	0.000270703	-0.242974	0.0579853	3.12e-05	0.000408571
CD244	Q9BZW8	CD244_Q9BZW8_inflam	Inflammations	0.150299	0.0946463	0.112615	0.189868	0.216669	0.0830139	0.00919452	0.0318561	-0.201384	0.0722605	0.00545637	0.0176235	-0.139819	0.0578338	0.0159	0.0516437
IL2-RA	P01589	IL2_RA_P01589_cardio_iii	Cardiovascular III	-0.148923	0.0947445	0.116317	0.194118	-0.0353968	0.0835656	0.671966	0.784158	-0.0487377	0.0714007	0.495076	0.597914	-0.0396104	0.0569975	0.487	0.606911
BIRC2	Q13490	BIRC2_Q13490_immune_respon	Immune response	0.149297	0.0948588	0.115844	0.194118	0.164801	0.0832368	0.0479993	0.115789	-0.0981189	0.0715186	0.170496	0.266129	-0.124447	0.0569947	0.0293	0.0816639
PLA2G7	Q13093	PLA2G7_Q13093_cardio	Cardio-metabolic	-0.156093	0.100315	0.120031	0.200405	-0.0463227	0.0884245	0.600491	0.724744	-0.123784	0.0713993	0.0833865	0.154271	-0.114706	0.0569569	0.0444	0.109343
CHRDL2	Q6WN34	CHRDL2_Q6WN34_metabo	Metabolism	0.147895	0.0952618	0.120871	0.201667	0.118318	0.0836843	0.157727	0.280323	-0.10677	0.0753018	0.156637	0.249087	-0.0309055	0.0602938	0.608	0.704494
KLK10	O43240	KLK10_O43240_metabo	Metabolism	0.146965	0.0952032	0.122989	0.204587	-0.0448354	0.0844593	0.595644	0.722026	0.0707711	0.0728053	0.331336	0.441869	-0.0619766	0.0584655	0.289	0.413932
BLVRB	P30043	BLVRB_P30043_develo	Development	-0.147877	0.0963244	0.125063	0.207495	-0.0936413	0.0846919	0.269147	0.420312	0.0103015	0.0714554	0.885407	0.919434	0.00289853	0.057042	0.959	0.969577
CD74	P04233	CD74_P04233_develo	Development	-0.144591	0.0946946	0.12711	0.210392	-0.0159657	0.0835992	0.848583	0.907286	-0.276465	0.071267	0.00011402	0.000627	-0.183124	0.0572524	0.00144	0.00802703
PRTN3	P24158	PRTN3_P24158_cardio_iii	Cardiovascular III	-0.14491	0.0951908	0.128259	0.2112	-0.0622525	0.0838061	0.457775	0.60456	-0.268655	0.0713039	0.00017772	0.000923585	-0.232379	0.0568515	4.83e-05	0.00056925
IL12RB1	P42701	IL12RB1_P42701_immune_respon	Immune response	-0.143574	0.0943367	0.128355	0.2112	-0.048765	0.0831115	0.557515	0.68709	-0.172779	0.0713238	0.0156528	0.0413818	-0.126215	0.0570164	0.0272	0.0776471
GDNF	P39905	GDNF_P39905_inflam	Inflammations	0.145686	0.0962126	0.130301	0.214072	0.0303177	0.0848552	0.720955	0.823857	-0.21457	0.0730351	0.00340621	0.0118703	-0.209905	0.0581314	0.000326	0.00253726
CXCL13	O43927	CXCL13_O43927_oncolo_ii	Oncology II	-0.144503	0.0957019	0.13139	0.215289	-0.174271	0.0839643	0.0382028	0.0978727	-0.190988	0.0724091	0.00852279	0.0254674	-0.132067	0.0579398	0.0229	0.0689507
KLK6	Q92876	KLK6_Q92876_cardio_iii	Cardiovascular III	0.142088	0.0944656	0.132879	0.218141	-0.114776	0.0843462	0.173905	0.300943	0.179812	0.0727633	0.0136889	0.037302	0.0828043	0.0584354	0.157	0.272684
EIF4G1	Q04637	EIF4G1_Q04637_immune_respon	Immune response	0.143352	0.0960948	0.136086	0.222178	0.185165	0.0843016	0.0282978	0.0770545	-0.11276	0.0725096	0.120347	0.203704	-0.116287	0.057819	0.0447	0.109429
GLB1	P16278	GLB1_P16278_immune_respon	Immune response	0.143603	0.096133	0.135557	0.222178	0.197262	0.0843301	0.0195309	0.0564474	-0.0937344	0.0728087	0.198352	0.298084	-0.0984505	0.0580735	0.0904	0.18645
CA6	P23280	CA6_P23280_develo	Development	0.144148	0.0969963	0.137576	0.225	0.0835948	0.0853019	0.327339	0.483468	0.282777	0.0708279	7.19e-05	0.000426745	0.180338	0.0569812	0.00161	0.00856731
XCL1	P47992	XCL1_P47992_cardio_ii	Cardiovascular II	0.139727	0.0945461	0.13977	0.227811	0.113869	0.0830469	0.17065	0.297	-0.151746	0.0720174	0.035445	0.0795777	-0.0452968	0.0578696	0.434	0.55771
PILRB	Q9UKJ0	PILRB_Q9UKJ0_metabo	Metabolism	-0.137298	0.0944806	0.146498	0.237106	-0.0998821	0.0830203	0.229233	0.37337	-0.118828	0.0718763	0.0987057	0.175869	-0.0908406	0.0574008	0.114	0.217206
SPINK1	P00995	SPINK1_P00995_develo	Development	0.140168	0.0965923	0.147069	0.238261	-0.0484841	0.0856299	0.571387	0.698924	0.00941384	0.0726702	0.896964	0.926189	-0.130812	0.0582057	0.0249	0.0728457
CDON	Q4KMG0	CDON_Q4KMG0_develo	Development	-0.140895	0.0977514	0.149809	0.242647	-0.014089	0.0862549	0.870284	0.919014	-0.0616739	0.0745325	0.408231	0.523484	-0.0314217	0.0595307	0.598	0.697808
CST6	Q15828	CST6_Q15828_develo	Development	0.140003	0.0973824	0.150855	0.243787	-0.139634	0.0870666	0.109095	0.213092	-0.0551925	0.0731059	0.450507	0.561199	-0.0748715	0.0583233	0.2	0.315488
CXCL1	P09341	CXCL1_P09341_cardio_ii	Cardiovascular II	0.136504	0.0955619	0.153491	0.246533	0.0824134	0.0840198	0.326898	0.483468	3.09e-05	0.0713571	0.999654	1	-0.074599	0.0570104	0.191	0.307164
CHL1	O00533	CHL1_O00533_cardio	Cardio-metabolic	0.13471	0.0945177	0.154413	0.247179	0.0757315	0.08312	0.362466	0.515803	0.187689	0.0717888	0.0091171	0.0265866	0.032279	0.058059	0.578	0.681214
LILRB5	O75023	LILRB5_O75023_cardio	Cardio-metabolic	0.135351	0.0948239	0.153791	0.247179	0.238958	0.0832156	0.00417439	0.0162276	-0.0562836	0.0717528	0.433049	0.54455	0.0568026	0.0575251	0.324	0.447739
IL13	P35225	IL13_P35225_inflam	Inflammations	-0.134081	0.0942966	0.155377	0.248301	-0.104838	0.0828367	0.205963	0.343333	-0.064521	0.0714118	0.366549	0.483666	-0.0635666	0.056989	0.265	0.386263
SPARC	P09486	SPARC_P09486_oncolo_ii	Oncology II	0.134087	0.094409	0.155852	0.249419	0.0509637	0.0831164	0.539915	0.676024	-0.0340989	0.0732509	0.641703	0.726543	-0.0735784	0.058451	0.208	0.322556
ERBB3	P21860	ERBB3_P21860_oncolo_ii	Oncology II	-0.133162	0.0943342	0.158393	0.252128	0.0289376	0.0834705	0.728907	0.825	-0.224074	0.0721904	0.00198182	0.0073914	-0.215394	0.05746	0.000192	0.00165
ANGPT2	O15123	ANGPT2_O15123_metabo	Metabolism	0.132395	0.0942301	0.160339	0.254826	0.152472	0.0826893	0.0655044	0.144873	-0.217212	0.072359	0.00277282	0.00989286	-0.200711	0.0576477	0.000527	0.00368453
EGFR	P00533	EGFR_P00533_cardio_iii	Cardiovascular III	-0.134248	0.0957178	0.161076	0.254942	-0.0824324	0.0841485	0.327528	0.484079	0.105933	0.0749462	0.157939	0.250192	0.097442	0.0598017	0.104	0.204773
CNTN4	Q8IWV2	CNTN4_Q8IWV2_develo	Development	0.132652	0.0945629	0.161001	0.254942	0.0694886	0.0831735	0.403663	0.552736	0.130117	0.0721508	0.0717283	0.136611	0.0424392	0.0578577	0.463	0.586751
LRIG1	Q96JA1	LRIG1_Q96JA1_metabo	Metabolism	-0.134159	0.0955265	0.160518	0.254942	-0.0273399	0.084201	0.74548	0.829453	0.15722	0.0732398	0.0321437	0.0739735	0.0750272	0.0587175	0.202	0.317429
CD2AP	Q9Y5K6	CD2AP_Q9Y5K6_metabo	Metabolism	0.133945	0.0956884	0.161894	0.256034	0.199432	0.08395	0.0177158	0.0517819	-0.110503	0.0734724	0.133002	0.221667	-0.0751171	0.0586997	0.201	0.31646
SIGLEC7	Q9Y286	SIGLEC7_Q9Y286_metabo	Metabolism	-0.135593	0.0970499	0.162692	0.257122	0.0618242	0.0860812	0.472804	0.619405	-0.340539	0.0732728	3.97e-06	3.44763e-05	-0.211751	0.0591691	0.000368	0.00276
MCP-1	P13500	MCP_1_P13500_inflam	Inflammations	0.138035	0.0993064	0.164855	0.259781	0.215542	0.0871286	0.0135393	0.0423479	0.135092	0.0718747	0.0605587	0.121253	-0.0355964	0.0580951	0.54	0.653226
PGF	P49763	PGF_P49763_cardio_ii	Cardiovascular II	0.136668	0.0985602	0.165871	0.260857	0.257119	0.0865196	0.00303445	0.012625	-0.319996	0.0717334	9.42e-06	7.40143e-05	-0.249154	0.057404	1.62e-05	0.00022275
DDX58	O95786	DDX58_O95786_immune_respon	Immune response	0.130781	0.0951034	0.169407	0.265067	0.147422	0.0834614	0.0776552	0.162697	-0.104043	0.0714749	0.145906	0.23664	-0.124214	0.0569635	0.0295	0.0819444
MATN2	O00339	MATN2_O00339_develo	Development	0.131248	0.0955285	0.169789	0.266129	0.0797164	0.0839808	0.342747	0.49732	-0.0997195	0.073183	0.173418	0.268785	-0.0815121	0.0584223	0.163	0.277841
TRIM5	Q9C035	TRIM5_Q9C035_immune_respon	Immune response	0.133593	0.0977031	0.171839	0.26875	0.116343	0.0857992	0.175422	0.30204	-0.120158	0.0720336	0.0957178	0.172385	-0.106626	0.05748	0.064	0.143478
ADA	P00813	ADA_P00813_inflam	Inflammations	-0.13141	0.0965438	0.173787	0.271361	0.0144009	0.0852942	0.865959	0.917019	0.000699	0.0731989	0.992387	0.99562	0.0282234	0.058438	0.629	0.720729
LAP TGF-beta-1	P01137	LAP_TGF_beta_1_P01137_inflam	Inflammations	0.128154	0.0946344	0.175992	0.273962	0.0930763	0.0831481	0.263248	0.4125	-0.0483062	0.0713766	0.498756	0.601864	-0.0623603	0.056953	0.274	0.395884
TRANCE	O14788	TRANCE_O14788_inflam	Inflammations	-0.130214	0.0966562	0.178237	0.276554	0.086274	0.0858698	0.315291	0.476835	-0.265067	0.0718986	0.00024367	0.00120539	-0.156388	0.0578785	0.00705	0.028372
TIE1	P35590	TIE1_P35590_cardio	Cardio-metabolic	-0.126898	0.0945299	0.179781	0.278612	-0.0105141	0.083369	0.899667	0.939873	-0.173051	0.0730963	0.0181659	0.0466304	-0.15036	0.0583196	0.0101	0.0370333
VSIG4	Q9Y279	VSIG4_Q9Y279_develo	Development	-0.127936	0.0953556	0.180019	0.278612	0.0755088	0.0846363	0.372533	0.523342	-0.137611	0.0711227	0.053388	0.110691	-0.113381	0.0567773	0.0462	0.112103
CFHR5	Q9BXR6	CFHR5_Q9BXR6_cardio	Cardio-metabolic	-0.127254	0.0951486	0.181401	0.279635	0.0604414	0.0843408	0.473775	0.619731	-0.0206435	0.0733318	0.778399	0.840118	-0.0492705	0.0585297	0.4	0.524642
TNF	P01375	TNF_P01375_inflam	Inflammations	-0.126325	0.0947071	0.182569	0.282196	-0.0804179	0.083242	0.334251	0.489432	-0.281407	0.0719609	0.00010048	0.000568966	-0.202203	0.057686	0.000483	0.003465
PCOLCE	Q15113	PCOLCE_Q15113_cardio	Cardio-metabolic	0.124919	0.0957482	0.192319	0.294972	0.16425	0.0840145	0.0508711	0.120668	0.255067	0.0722744	0.00044246	0.00199262	0.0969062	0.0585891	0.0985	0.198686
CD48	P09326	CD48_P09326_oncolo_ii	Oncology II	0.123244	0.0944312	0.192165	0.294972	0.154631	0.0828628	0.0623314	0.139891	-0.206854	0.0711412	0.00374956	0.0127469	-0.180443	0.0567409	0.00153	0.00835927
CD109	Q6YHK3	CD109_Q6YHK3_develo	Development	0.123117	0.0945292	0.193084	0.295957	0.136763	0.0829647	0.0995877	0.198478	0.0521967	0.0719098	0.46815	0.57541	0.0882311	0.0573586	0.124	0.231973
FABP9	Q0Z7S8	FABP9_Q0Z7S8_organ_damage	Organ damage	0.12579	0.0969893	0.194961	0.298469	0.00471881	0.0855414	0.956019	0.974722	-0.0888778	0.0720206	0.217569	0.322312	-0.121652	0.057399	0.0344	0.0903822
TRAIL	P50591	TRAIL_P50591_inflam	Inflammations	-0.126673	0.0980863	0.196861	0.300972	0.0741404	0.0869871	0.394252	0.547222	-0.0518856	0.0722218	0.472723	0.578969	-0.0738909	0.0576181	0.2	0.315488
CSNK1D	P48730	CSNK1D_P48730_organ_damage	Organ damage	0.123667	0.0959589	0.197795	0.301384	0.108758	0.0842646	0.197129	0.331684	-0.158467	0.0712105	0.0263573	0.0640588	-0.129051	0.0568547	0.0235	0.0694892
FOSB	P53539	FOSB_P53539_organ_damage	Organ damage	-0.122001	0.0948096	0.198473	0.301384	-0.0105306	0.083584	0.899767	0.939873	-0.0702037	0.070716	0.321151	0.434779	-0.0481131	0.0564699	0.394	0.519249
ST6GAL1	P15907	ST6GAL1_P15907_cardio	Cardio-metabolic	-0.121218	0.0946773	0.20074	0.305387	-0.0139259	0.0834475	0.867498	0.917019	-0.148651	0.0721816	0.0398018	0.08756	-0.142298	0.0575486	0.0136	0.0456098
NEMO	Q9Y6K9	NEMO_Q9Y6K9_cardio_ii	Cardiovascular II	0.125043	0.0980983	0.202735	0.307858	0.170513	0.0860775	0.0478846	0.115789	-0.173778	0.0715891	0.0154417	0.0408521	-0.103506	0.0573493	0.0715	0.156466
KYAT1	Q16773	KYAT1_Q16773_metabo	Metabolism	0.12128	0.0954929	0.204375	0.308807	0.174304	0.0837908	0.0377697	0.0974531	-0.195901	0.0734887	0.00784854	0.0238976	-0.126727	0.0588559	0.0316	0.0869
KLRD1	Q13241	KLRD1_Q13241_immune_respon	Immune response	-0.121051	0.0957294	0.206352	0.311264	0.0635401	0.0848118	0.453927	0.60314	-0.205836	0.0718838	0.00430802	0.0143377	-0.0810097	0.0579452	0.163	0.277841
LILRB1	Q8NHL6	LILRB1_Q8NHL6_cardio	Cardio-metabolic	-0.119715	0.0949318	0.207591	0.313711	0.0509498	0.0840222	0.544403	0.676923	-0.264776	0.0726606	0.00028702	0.00138465	-0.135451	0.0586537	0.0212	0.0655056
NUDT5	Q9UKK9	NUDT5_Q9UKK9_develo	Development	0.119892	0.0955863	0.210044	0.31615	0.200425	0.0838857	0.0170742	0.0505645	-0.17066	0.0729797	0.0196271	0.0494495	-0.118302	0.058365	0.043	0.107175
NRP1	O14786	NRP1_O14786_cardio	Cardio-metabolic	0.117604	0.0946478	0.21434	0.321585	0.122172	0.0830826	0.141756	0.256346	-0.0731272	0.0723202	0.312269	0.426159	-0.0962721	0.0576732	0.0955	0.194537
CD4	P01730	CD4_P01730_cardio_ii	Cardiovascular II	0.118353	0.0954382	0.21524	0.3225	0.149635	0.0837512	0.0743069	0.159214	-0.198994	0.0727519	0.00638158	0.0198623	-0.12188	0.0583165	0.037	0.0953906
CA3	P07451	CA3_P07451_cardio	Cardio-metabolic	-0.120623	0.0974985	0.216324	0.323412	0.00981652	0.0860281	0.909176	0.945681	-0.0164993	0.0717664	0.81823	0.874094	0.040056	0.0573371	0.485	0.605333
CLEC4D	Q8WXI8	CLEC4D_Q8WXI8_immune_respon	Immune response	-0.117651	0.0951987	0.216816	0.324321	0.00335903	0.0839663	0.968098	0.979309	-0.15478	0.0747952	0.0388543	0.0858088	-0.121186	0.0597348	0.0428	0.107
CSTB	P04080	CSTB_P04080_cardio_iii	Cardiovascular III	-0.117826	0.0955996	0.218067	0.325226	0.173267	0.0855588	0.0431308	0.108407	-0.335266	0.0724776	4.4e-06	3.72934e-05	-0.206869	0.058537	0.000435	0.00314803
HAVCR2	Q8TDQ0	HAVCR2_Q8TDQ0_develo	Development	-0.117976	0.0958626	0.218745	0.326128	0.108275	0.085226	0.204235	0.342073	-0.154956	0.0723058	0.0324308	0.0740443	-0.123185	0.0577409	0.0332	0.0889286
CR2	P20023	CR2_P20023_cardio	Cardio-metabolic	-0.119991	0.0979605	0.220917	0.328226	-0.0533365	0.0861583	0.536029	0.672036	-0.279523	0.0720153	0.00011303	0.000625671	-0.142678	0.0582239	0.0145	0.04785
FGF-23	Q9GZV9	FGF_23_Q9GZV9_cardio_ii	Cardiovascular II	-0.115571	0.0945195	0.221734	0.328226	-0.0296484	0.0832115	0.721692	0.823859	-0.289836	0.0730334	7.93e-05	0.000460722	-0.242236	0.0582862	3.61e-05	0.00045125
MVK	Q03426	MVK_Q03426_organ_damage	Organ damage	-0.118831	0.0971679	0.221648	0.328226	0.004076	0.0856985	0.962075	0.977401	-0.54934	0.0706266	2.45e-14	7.21875e-13	-0.349768	0.0581296	2.78e-09	1.01406e-07
PXN	P49023	PXN_P49023_organ_damage	Organ damage	-0.116433	0.0952103	0.221666	0.328226	0.044194	0.0841957	0.599776	0.724744	-0.239466	0.0715757	0.00086203	0.00353806	-0.178584	0.0572677	0.00189	0.009625
TNFSF14	O43557	TNFSF14_O43557_inflam	Inflammations	-0.114777	0.0944134	0.224405	0.33059	0.0488277	0.0835165	0.558923	0.687295	-0.36388	0.0713695	4.34e-07	4.90479e-06	-0.237809	0.0576403	4.11e-05	0.000504706
PLXNB2	O15031	PLXNB2_O15031_cardio	Cardio-metabolic	-0.115203	0.0949039	0.225088	0.331473	0.0363966	0.0838722	0.66442	0.778125	-0.284154	0.0740775	0.00013568	0.000728571	-0.206522	0.0593547	0.000532	0.00368824
SIRT5	Q9NXA8	SIRT5_Q9NXA8_organ_damage	Organ damage	0.114831	0.0947333	0.225752	0.332353	0.0696987	0.0832602	0.402734	0.552736	-0.0552802	0.0711879	0.437676	0.548331	-0.0745319	0.0567916	0.19	0.307164
LILRB4	Q8NHJ6	LILRB4_Q8NHJ6_immune_respon	Immune response	-0.116103	0.0964572	0.229011	0.335568	0.0552435	0.0853488	0.517613	0.662558	-0.219308	0.0722858	0.00249788	0.00916667	-0.123297	0.0580731	0.0341	0.0901683
GZMB	P10144	GZMB_P10144_oncolo_ii	Oncology II	-0.114262	0.094938	0.229064	0.335568	-0.0378976	0.0835404	0.650188	0.768266	-0.0609386	0.071305	0.393036	0.511396	-0.0915004	0.0568684	0.108	0.209647
PLC	P98160	PLC_P98160_cardio_iii	Cardiovascular III	-0.114152	0.0954964	0.232242	0.339362	0.0758421	0.0846315	0.3704	0.522688	-0.268658	0.0731276	0.00025604	0.00125714	-0.130225	0.0591042	0.0279	0.0782908
IL-18BP	O95998	IL_18BP_O95998_cardio_iii	Cardiovascular III	0.115115	0.0969649	0.235449	0.343142	0.150514	0.0850931	0.077243	0.162697	-0.182597	0.0725594	0.012061	0.0334983	-0.145102	0.0579521	0.0125	0.0427905
SIRPB1	O00241	SIRPB1_O00241_develo	Development	-0.11192	0.095161	0.239842	0.349206	-0.0496007	0.0836859	0.553521	0.683184	-0.193167	0.0738441	0.00907982	0.0265638	-0.122733	0.0591458	0.0383	0.0981289
IL-12B	P29460	IL_12B_P29460_inflam	Inflammations	-0.111205	0.0945503	0.239826	0.349206	0.0618379	0.083689	0.460147	0.60623	-0.246135	0.0719502	0.0006581	0.00285711	-0.0727223	0.0584546	0.214	0.329384
TFF2	Q03403	TFF2_Q03403_metabo	Metabolism	0.114667	0.0982997	0.2437	0.354401	-0.0995878	0.087242	0.253942	0.403757	-0.102698	0.0723177	0.155998	0.248456	-0.141781	0.0576035	0.0141	0.0467169
Gal-3	P17931	Gal_3_P17931_cardio_iii	Cardiovascular III	-0.110823	0.0955236	0.24627	0.356678	0.0798807	0.0846529	0.345598	0.498168	-0.0730452	0.0735933	0.32125	0.434779	-0.0455372	0.058777	0.439	0.562384
CLEC6A	Q6EIG7	CLEC6A_Q6EIG7_immune_respon	Immune response	-0.108887	0.0944546	0.249278	0.360395	-0.0200837	0.0831608	0.809216	0.879276	-0.104795	0.0718536	0.145136	0.235482	-0.10201	0.0573181	0.0755	0.163272
DPP4	P27487	DPP4_P27487_cardio	Cardio-metabolic	0.112337	0.0975321	0.249694	0.361208	0.177629	0.085595	0.038232	0.0978727	0.0584155	0.0724153	0.420112	0.534722	0.0600163	0.0577899	0.299	0.423113
CCL5	P13501	CCL5_P13501_cardio	Cardio-metabolic	0.108411	0.0944384	0.251271	0.362019	0.0693556	0.082984	0.403492	0.552736	0.00856148	0.0735246	0.907332	0.935344	-0.0344455	0.0587158	0.558	0.667174
GALNT3	Q14435	GALNT3_Q14435_immune_respon	Immune response	0.106812	0.0944441	0.258357	0.370819	0.0905799	0.0829393	0.275053	0.42726	-0.0730429	0.0749251	0.329937	0.441248	-0.0597149	0.0598115	0.318	0.444661
CXCL1	P09341	CXCL1_P09341_inflam	Inflammations	0.108201	0.095611	0.258051	0.370819	0.0559785	0.0840482	0.505553	0.653286	0.0115791	0.071239	0.870926	0.911787	-0.0760804	0.0569581	0.182	0.299701
MMP-10	P09238	MMP_10_P09238_inflam	Inflammations	0.10653	0.0947327	0.261067	0.373828	-0.00880386	0.0835179	0.91607	0.950566	0.0284513	0.0723497	0.69425	0.774763	-0.121944	0.0580421	0.036	0.0933962
APEX1	P27695	APEX1_P27695_metabo	Metabolism	-0.106497	0.0946233	0.260667	0.373828	-0.0281851	0.0832667	0.735066	0.827239	-0.153792	0.0716547	0.0321717	0.0739972	-0.117834	0.0572397	0.0399	0.101227
FES	P07332	FES_P07332_organ_damage	Organ damage	0.106174	0.095811	0.268068	0.383189	0.146581	0.0840848	0.0816094	0.17043	-0.0611412	0.0721146	0.396802	0.514976	-0.0709464	0.0575374	0.218	0.333056
COL18A1	P39060	COL18A1_P39060_cardio	Cardio-metabolic	-0.105147	0.0953293	0.270308	0.384715	0.0227541	0.0840993	0.786786	0.862251	-0.371347	0.071004	2.2e-07	2.75e-06	-0.258725	0.0572007	7.09e-06	0.000116985
MCP-1	P13500	MCP_1_P13500_cardio_iii	Cardiovascular III	0.109537	0.0992243	0.269901	0.384715	0.184918	0.0870911	0.0339867	0.0899038	0.108005	0.0734625	0.141928	0.23198	-0.0234011	0.059068	0.692	0.775679
DGKZ	Q13574	DGKZ_Q13574_immune_respon	Immune response	-0.104991	0.0953528	0.271138	0.385474	-0.0624178	0.0837945	0.45652	0.60456	0.0236031	0.0722759	0.744086	0.809763	-0.00967	0.0577207	0.867	0.907709
CCL24	O00175	CCL24_O00175_cardio_iii	Cardiovascular III	0.104536	0.0958932	0.27593	0.39191	0.167826	0.0841628	0.0464282	0.113591	0.0528056	0.0726443	0.467511	0.57541	0.0757754	0.0579539	0.191	0.307164
PPY	P01298	PPY_P01298_oncolo_ii	Oncology II	0.106241	0.0982146	0.279649	0.396907	0.0561392	0.0863254	0.515641	0.662053	-0.189923	0.072339	0.00883061	0.0261102	-0.165354	0.0577069	0.00428	0.0196625
PEBP1	P30086	PEBP1_P30086_develo	Development	0.102845	0.0953656	0.281111	0.397642	0.1656	0.0837008	0.0481606	0.115933	-0.188912	0.0727957	0.00964204	0.0277108	-0.132693	0.0582336	0.023	0.069
IL18	Q14116	IL18_Q14116_cardio_ii	Cardiovascular II	-0.105385	0.0983467	0.284183	0.401199	0.0465942	0.0868629	0.591799	0.720354	-0.313988	0.0712123	1.1901e-05	9.09028e-05	-0.233429	0.0570814	4.8e-05	0.00056925
GNLY	P22749	GNLY_P22749_cardio	Cardio-metabolic	0.101116	0.0951232	0.28805	0.405461	0.190454	0.0835141	0.0227966	0.064198	-0.16879	0.0719791	0.019289	0.048842	-0.142161	0.0574485	0.0136	0.0456098
CXCL11	O14625	CXCL11_O14625_inflam	Inflammations	0.101361	0.0953345	0.287951	0.405461	0.124545	0.0836759	0.136968	0.25061	-0.121998	0.0699123	0.0813952	0.151934	-0.0522788	0.0559924	0.351	0.470854
DPP10	Q8N608	DPP10_Q8N608_immune_respon	Immune response	0.102043	0.0961433	0.288789	0.406175	-0.0902382	0.0851835	0.289712	0.447196	-0.0509662	0.0721665	0.480265	0.585799	-0.16243	0.0575688	0.00491	0.0212081
ENPP2	Q13822	ENPP2_Q13822_develo	Development	-0.103845	0.0988281	0.293633	0.4125	-0.0885054	0.0867872	0.308082	0.468819	-0.141997	0.0742524	0.0562135	0.1142	-0.132155	0.0592223	0.0259	0.0747115
FBP1	P09467	FBP1_P09467_metabo	Metabolism	-0.104478	0.09976	0.295228	0.4132	0.0395553	0.0880527	0.653372	0.770708	-0.282765	0.0730299	0.00011745	0.000635033	-0.151701	0.058974	0.0103	0.0375996
ACE2	Q9BYF1	ACE2_Q9BYF1_cardio_ii	Cardiovascular II	-0.110456	0.105777	0.296636	0.414594	-0.0902825	0.0928957	0.33136	0.486765	-0.360784	0.0743825	1.5e-06	1.52778e-05	-0.205737	0.0603313	0.000684	0.004275
COMT	P21964	COMT_P21964_metabo	Metabolism	0.100034	0.0959138	0.297229	0.414594	0.149783	0.0841806	0.0755067	0.160535	-0.206089	0.0716305	0.00412785	0.0137945	-0.149838	0.0572995	0.0091	0.0342808
LAIR1	Q6GTX8	LAIR1_Q6GTX8_develo	Development	-0.0992212	0.0957892	0.300543	0.419468	0.132161	0.085151	0.120973	0.228956	-0.316807	0.0715745	1.102e-05	8.48131e-05	-0.204219	0.057665	0.000423	0.00308827
TNFRSF11A	Q9Y6Q6	TNFRSF11A_Q9Y6Q6_cardio_ii	Cardiovascular II	-0.0982006	0.0956546	0.304859	0.423611	0.159022	0.0852384	0.0624001	0.139891	-0.31383	0.0722546	1.6e-05	0.000116814	-0.212294	0.0580995	0.000276	0.00218942
CALCA	P01258	CALCA_P01258_organ_damage	Organ damage	0.115467	0.112566	0.305259	0.423611	0.160536	0.0987971	0.104511	0.207237	-0.218285	0.0748779	0.00366102	0.0125813	-0.128304	0.0600894	0.0331	0.0889286
MB	P02144	MB_P02144_cardio_iii	Cardiovascular III	0.106751	0.104432	0.30694	0.424958	0.240753	0.0917564	0.00883258	0.0307373	-0.0338153	0.0724696	0.640912	0.726408	0.0420994	0.0579545	0.468	0.591271
ROBO1	Q9Y6N7	ROBO1_Q9Y6N7_develo	Development	-0.0971415	0.0951294	0.30744	0.424958	0.0624011	0.0840846	0.458194	0.60456	-0.0572699	0.0731605	0.433994	0.544977	-0.0160789	0.0584564	0.783	0.848819
CNTNAP2	Q9UHC6	CNTNAP2_Q9UHC6_immune_respon	Immune response	-0.0968687	0.0955706	0.311037	0.428339	-0.114743	0.0838891	0.171696	0.298109	-0.0216619	0.0725757	0.765425	0.829336	-0.0198364	0.0579334	0.732	0.806275
PTH1R	Q03431	PTH1R_Q03431_immune_respon	Immune response	0.0954725	0.0942709	0.311436	0.428339	0.0631763	0.0828191	0.445756	0.594426	-0.0289785	0.072151	0.688067	0.770149	-0.0235574	0.0575958	0.683	0.767677
MIA	Q16674	MIA_Q16674_oncolo_ii	Oncology II	0.0959304	0.0944452	0.310015	0.428339	0.0277264	0.083069	0.738622	0.827239	0.00140017	0.0721691	0.984526	0.991006	-0.147221	0.0578007	0.0111	0.0396429
VCAM1	P19320	VCAM1_P19320_cardio	Cardio-metabolic	0.0955353	0.095064	0.31517	0.433125	0.10146	0.0834548	0.22438	0.366667	-0.221578	0.0729725	0.00247712	0.00913393	-0.157885	0.0584069	0.00702	0.028372
IL-10RB	Q08334	IL_10RB_Q08334_inflam	Inflammations	-0.0952943	0.094953	0.315827	0.433777	0.0590406	0.0838975	0.481776	0.62752	-0.28511	0.071034	6.58e-05	0.00039337	-0.191519	0.0570682	0.000831	0.00504099
CXCL5	P42830	CXCL5_P42830_inflam	Inflammations	0.0944341	0.0953492	0.322227	0.441279	0.026587	0.0838596	0.751281	0.833883	0.0601575	0.0726114	0.407661	0.523484	-0.0157642	0.0581036	0.786	0.849869
TIMD4	Q96H15	TIMD4_Q96H15_cardio	Cardio-metabolic	-0.0939508	0.0950718	0.323299	0.441915	0.119136	0.0843776	0.158293	0.280323	-0.100785	0.0722607	0.163508	0.2587	-0.0293872	0.0578524	0.612	0.706154
RELT	Q969Z4	RELT_Q969Z4_develo	Development	-0.100022	0.103079	0.332119	0.453477	-0.0220146	0.0906717	0.808216	0.879276	-0.250265	0.073238	0.00066712	0.00288102	-0.186917	0.0586016	0.00148	0.00819463
NOS3	P29474	NOS3_P29474_organ_damage	Organ damage	-0.0914682	0.0949375	0.33556	0.458182	-0.0341934	0.0834652	0.682138	0.79135	-0.311227	0.0738672	2.82e-05	0.000192273	-0.164378	0.0598039	0.00613	0.0255377
LRP1	Q07954	LRP1_Q07954_organ_damage	Organ damage	-0.0918638	0.0964686	0.341202	0.464233	-0.065581	0.0847356	0.439152	0.586994	0.121698	0.0723962	0.0931822	0.168989	-0.0284615	0.0583513	0.626	0.71929
ARSA	P15289	ARSA_P15289_develo	Development	-0.0901953	0.0954914	0.345132	0.468133	0.00825083	0.0840906	0.921859	0.954391	-0.254773	0.0713089	0.00037587	0.00173296	-0.162617	0.0572776	0.00465	0.0204495
CPE	P16870	CPE_P16870_oncolo_ii	Oncology II	0.0892248	0.0944969	0.345301	0.468133	0.0422994	0.0830502	0.610643	0.733734	-0.0081738	0.0719083	0.90953	0.937266	-0.0838086	0.0574365	0.145	0.258476
ARNT	P27540	ARNT_P27540_immune_respon	Immune response	0.0893555	0.0951684	0.348008	0.469885	0.0482338	0.0836254	0.564221	0.692411	0.0871089	0.0718034	0.225454	0.32854	0.0152537	0.0574779	0.791	0.853039
USP8	P40818	USP8_P40818_metabo	Metabolism	0.0890329	0.0948209	0.347988	0.469885	0.123432	0.0832286	0.138391	0.251325	-0.212725	0.0732021	0.00376927	0.0127469	-0.11679	0.0587965	0.0474	0.114009
BID	P55957	BID_P55957_organ_damage	Organ damage	-0.0894187	0.0951271	0.347458	0.469885	0.0365055	0.0838918	0.663552	0.778125	-0.144152	0.0744982	0.0533718	0.110691	-0.11435	0.0594884	0.055	0.127817
TMSB10	P63313	TMSB10_P63313_develo	Development	0.0888375	0.0963904	0.356946	0.48125	0.220881	0.084729	0.00927809	0.0320335	-0.0670939	0.0720416	0.351989	0.466881	-0.0910877	0.0574564	0.113	0.215799
CA12	O43570	CA12_O43570_organ_damage	Organ damage	0.0855932	0.0953705	0.369687	0.497961	0.0810101	0.0837384	0.333578	0.489432	0.111162	0.0727262	0.126812	0.212957	-0.0235761	0.0585076	0.687	0.771122
TFF3	Q07654	TFF3_Q07654_cardio_iii	Cardiovascular III	-0.0887638	0.0992697	0.371456	0.498493	-0.223631	0.0872623	0.0105363	0.0349294	-0.0270397	0.0735806	0.713363	0.785347	-0.160727	0.0587982	0.00641	0.0263097
AXL	P30530	AXL_P30530_cardio_iii	Cardiovascular III	0.0881824	0.0989452	0.373032	0.499554	0.172541	0.0868815	0.047325	0.115111	-0.172068	0.073667	0.0197681	0.0498018	-0.0751247	0.059146	0.204	0.319355
FGF-5	Q8NF90	FGF_5_Q8NF90_inflam	Inflammations	0.0855894	0.0960031	0.372869	0.499554	-0.0151475	0.0845431	0.857842	0.911004	0.097595	0.0711678	0.170683	0.266682	-0.0373033	0.0572426	0.515	0.627585
NOTCH1	P46531	NOTCH1_P46531_cardio	Cardio-metabolic	0.0843932	0.0949184	0.374165	0.500081	0.126557	0.0833179	0.129102	0.239157	-0.172773	0.0726183	0.0176011	0.0455172	-0.143706	0.0579666	0.0134	0.0454938
ITGB2	P05107	ITGB2_P05107_cardio_iii	Cardiovascular III	0.0848211	0.0961068	0.377689	0.502984	0.232798	0.0845327	0.00599954	0.0222973	-0.145982	0.0722961	0.0438205	0.0950921	-0.0076863	0.0582608	0.895	0.929943
CD177	Q8N6Q3	CD177_Q8N6Q3_develo	Development	0.0837086	0.0949452	0.378186	0.502984	0.0727726	0.0833733	0.382961	0.534645	-0.0899897	0.0709139	0.204838	0.306386	-0.0871797	0.0565791	0.124	0.231973
NCR1	O76036	NCR1_O76036_immune_respon	Immune response	0.0833663	0.0945437	0.378119	0.502984	0.155639	0.0830081	0.0610983	0.137725	0.00342565	0.0739542	0.963067	0.978417	-0.0308718	0.0590475	0.601	0.700318
CCL14	Q16627	CCL14_Q16627_cardio	Cardio-metabolic	0.0837497	0.0955848	0.38115	0.506159	0.175002	0.0839465	0.0373612	0.0967241	-0.255301	0.0733425	0.00052872	0.00235905	-0.177095	0.0587876	0.00268	0.0129298
PADI2	Q9Y2J8	PADI2_Q9Y2J8_immune_respon	Immune response	-0.0824589	0.0945739	0.383481	0.507998	-0.00519993	0.0832026	0.95018	0.972212	-0.105529	0.0713084	0.139324	0.227982	-0.137133	0.056805	0.016	0.0517647
FCGR3B	O75015	FCGR3B_O75015_cardio	Cardio-metabolic	-0.0833494	0.0960736	0.385853	0.511156	-0.0234751	0.0844649	0.781128	0.857956	-0.0451637	0.0712162	0.526159	0.627095	-0.0563435	0.0568296	0.322	0.446471
IL-27	Q8NEV9 Q14213	IL_27_Q8NEV9_Q14213_cardio_ii	Cardiovascular II	0.0816879	0.0946873	0.388511	0.514303	0.0421029	0.0831978	0.612932	0.735065	0.00603271	0.0722451	0.933474	0.95381	-0.0227005	0.0576816	0.694	0.775813
FSTL3	O95633	FSTL3_O95633_develo	Development	-0.083027	0.0968714	0.391612	0.51744	0.139107	0.0859776	0.106004	0.208214	-0.289373	0.0735185	9.06e-05	0.000519062	-0.190598	0.0590814	0.00131	0.00750521
FCRL6	Q6DN72	FCRL6_Q6DN72_immune_respon	Immune response	-0.0810128	0.0950636	0.394318	0.519249	-0.0114035	0.0836064	0.891538	0.933883	-0.190525	0.0724975	0.00876472	0.0260903	-0.108483	0.0581418	0.0625	0.142045
FKBP4	Q02790	FKBP4_Q02790_metabo	Metabolism	0.0806844	0.0951052	0.396443	0.521053	0.122702	0.0834848	0.141957	0.256346	-0.0707319	0.0723581	0.328626	0.440625	-0.0724852	0.0577367	0.21	0.324438
FAS	P25445	FAS_P25445_cardio_iii	Cardiovascular III	-0.0830138	0.0991477	0.402646	0.528577	0.0985771	0.0876921	0.26124	0.410926	-0.211609	0.0731687	0.0039384	0.0132673	-0.11819	0.0587529	0.0446	0.109429
RETN	Q9HD89	RETN_Q9HD89_cardio_iii	Cardiovascular III	-0.0800327	0.0957597	0.403494	0.528577	0.00380332	0.084262	0.964008	0.978229	-0.237165	0.0716762	0.00098181	0.00397132	-0.144855	0.0575685	0.0121	0.0422987
AHCY	P23526	AHCY_P23526_metabo	Metabolism	0.0794233	0.0958171	0.407364	0.532976	0.120033	0.0841107	0.153882	0.274406	-0.203231	0.0720286	0.00490657	0.016203	-0.16326	0.0575264	0.00466	0.0204495
VASN	Q6EMK4	VASN_Q6EMK4_cardio	Cardio-metabolic	0.0796409	0.0966137	0.409961	0.536054	0.250685	0.0850654	0.00328665	0.0133051	-0.0486091	0.0737483	0.510021	0.609783	-0.0377156	0.0588738	0.522	0.635177
IL-20RA	Q9UHF4	IL_20RA_Q9UHF4_inflam	Inflammations	-0.0782769	0.0952124	0.411207	0.536511	-0.00685206	0.0837406	0.934803	0.964219	0.0803474	0.0711008	0.258818	0.365882	-0.0031352	0.0569501	0.956	0.96773
ANGPTL1	O95841	ANGPTL1_O95841_metabo	Metabolism	0.0776019	0.0946179	0.412327	0.536967	0.0690474	0.0830835	0.406146	0.554553	-0.059868	0.0733028	0.414348	0.528715	-0.160544	0.0584458	0.00616	0.0255377
PRSS2	P07478	PRSS2_P07478_cardio	Cardio-metabolic	-0.078766	0.0962837	0.413524	0.538722	-0.125688	0.0845228	0.137334	0.25061	-0.262573	0.074288	0.00043369	0.00197818	-0.218846	0.0592942	0.00024	0.00197673
IgG Fc receptor II-b	P31994	IgG_Fc_receptor_II_b_P31994_cardio_ii	Cardiovascular II	0.0777128	0.0958447	0.41767	0.543071	0.145661	0.0841525	0.0837885	0.173913	0.0946402	0.072163	0.1901	0.287615	0.0807832	0.0575993	0.161	0.276719
IL7	P13232	IL7_P13232_inflam	Inflammations	0.0763934	0.0946618	0.419859	0.544811	0.0278092	0.0831943	0.738251	0.827239	0.0473433	0.0704298	0.501661	0.602838	-0.0343173	0.0563637	0.543	0.654934
METAP1	P53582	METAP1_P53582_organ_damage	Organ damage	0.0765412	0.0957808	0.424413	0.549137	0.134126	0.0840888	0.111031	0.214965	-0.0340381	0.0725543	0.639107	0.726136	-0.0335509	0.0579129	0.563	0.669272
FCRL3	Q96P31	FCRL3_Q96P31_immune_respon	Immune response	-0.0745848	0.0942315	0.428844	0.553008	-0.0171121	0.0828384	0.836388	0.897952	-0.128355	0.0721307	0.0755689	0.142723	-0.0612631	0.0577501	0.289	0.413932
GLRX	P35754	GLRX_P35754_metabo	Metabolism	0.0762168	0.0963175	0.428959	0.553008	0.106577	0.0845517	0.207798	0.345968	-0.1394	0.0722636	0.0541032	0.111026	-0.0795244	0.0578291	0.169	0.283384
SYND1	P18827	SYND1_P18827_oncolo_ii	Oncology II	0.0769149	0.0970415	0.428207	0.553008	0.0154007	0.0853149	0.856786	0.911004	-0.283993	0.0729315	0.00010746	0.000596453	-0.248716	0.0581224	2.12e-05	0.000282097
U-PAR	Q03405	U_PAR_Q03405_cardio_iii	Cardiovascular III	-0.0760845	0.0968657	0.432375	0.556006	-0.0202132	0.0851455	0.8124	0.880217	-0.151538	0.072361	0.0365797	0.0816081	-0.114853	0.0578071	0.0473	0.114009
CAPG	P40121	CAPG_P40121_organ_damage	Organ damage	-0.0748933	0.0959852	0.435431	0.558995	0.0512949	0.0846235	0.544556	0.677146	-0.0855229	0.07206	0.235673	0.341579	-0.0784223	0.0575064	0.173	0.288333
IRF9	Q00978	IRF9_Q00978_immune_respon	Immune response	0.0745912	0.0957325	0.436075	0.559409	0.070108	0.084058	0.404464	0.552736	-0.131321	0.0729938	0.0724106	0.137627	-0.167705	0.0580969	0.00401	0.0186907
ANGPT1	Q15389	ANG_1_Q15389_cardio_ii	Cardiovascular II	-0.0701082	0.0949172	0.460315	0.589286	-0.0948841	0.0833258	0.255107	0.403791	0.0969231	0.0722325	0.180062	0.276536	0.0113393	0.0578784	0.845	0.891464
TNXB	P22105	TNXB_P22105_cardio	Cardio-metabolic	0.0702531	0.0954208	0.461761	0.59093	0.068969	0.0837819	0.4106	0.558608	-0.0095675	0.0722741	0.894721	0.925282	-0.0489785	0.057698	0.396	0.521053
CNTN2	Q02246	CNTN2_Q02246_organ_damage	Organ damage	0.0680056	0.0948424	0.473525	0.605341	0.0546669	0.0832872	0.511746	0.65897	0.171379	0.0702789	0.0149783	0.0401786	0.0188667	0.0568135	0.74	0.814
CD5	P06127	CD5_P06127_inflam	Inflammations	-0.0677022	0.0946765	0.474727	0.60568	0.0576925	0.0834653	0.489597	0.635613	-0.195935	0.0703549	0.00548925	0.0176235	-0.172411	0.05611	0.0022	0.011
IL-17A	Q16552	IL_17A_Q16552_inflam	Inflammations	0.0668031	0.0943978	0.479318	0.608898	0.0444905	0.0829091	0.591657	0.720354	-0.0519541	0.0707298	0.462848	0.571819	-0.0788093	0.0564224	0.163	0.277841
NQO2	P16083	NQO2_P16083_metabo	Metabolism	-0.0673789	0.0951874	0.479207	0.608898	-0.0510488	0.083594	0.541559	0.676475	-0.026924	0.0725511	0.710666	0.785347	-0.0126922	0.0579224	0.827	0.878089
LYVE1	Q9Y5Y7	LYVE1_Q9Y5Y7_cardio	Cardio-metabolic	0.0681817	0.0969812	0.482201	0.609893	0.216316	0.0853346	0.0114052	0.0373214	0.0529751	0.0706741	0.45375	0.563233	0.0832964	0.0563742	0.14	0.252183
PIK3AP1	Q6ZUJ8	PIK3AP1_Q6ZUJ8_immune_respon	Immune response	0.0668342	0.0949994	0.4819	0.609893	0.136996	0.0834244	0.100884	0.200783	0.0509571	0.0706561	0.471013	0.578237	0.0231009	0.0564316	0.682	0.767599
CD207	Q9UJ71	CD207_Q9UJ71_oncolo_ii	Oncology II	0.0663861	0.0944413	0.482267	0.609893	0.0440857	0.0829473	0.595202	0.722026	0.106361	0.071039	0.13476	0.22275	-0.0179214	0.0571103	0.754	0.825
DLL1	O00548	DLL1_O00548_oncolo_ii	Oncology II	0.0673915	0.0960488	0.483075	0.610222	0.150298	0.0843624	0.0751345	0.160512	-0.136535	0.0728034	0.0611296	0.121757	-0.180952	0.0579142	0.00185	0.00953906
NCAM1	P13591	NCAM1_P13591_cardio	Cardio-metabolic	0.0688408	0.100129	0.491922	0.619695	-0.0568861	0.0882384	0.519285	0.66281	0.107681	0.0717091	0.133612	0.221988	-0.0049441	0.0575903	0.932	0.955155
TNFRSF10A	O00220	TNFRSF10A_O00220_cardio_ii	Cardiovascular II	-0.06579	0.0956872	0.491901	0.619695	0.0678104	0.084384	0.421831	0.567945	-0.23604	0.0729467	0.00126663	0.00494222	-0.166069	0.0584218	0.0046	0.0204032
GRN	P28799	GRN_P28799_cardio_iii	Cardiovascular III	-0.0638597	0.0947981	0.500703	0.630069	0.0586834	0.0835536	0.482635	0.62752	-0.166668	0.0729995	0.0227024	0.0560704	-0.0580646	0.0586779	0.323	0.447106
IL8	P10145	IL8_P10145_inflam	Inflammations	0.0640747	0.0966652	0.507584	0.6379	0.0289431	0.0849202	0.733309	0.827239	0.0444252	0.0726109	0.54084	0.64312	-0.0683025	0.0581797	0.241	0.36019
AP-N	P15144	AP_N_P15144_cardio_iii	Cardiovascular III	-0.0631087	0.0958871	0.510595	0.640691	-0.0794557	0.0841827	0.345485	0.498168	0.0139067	0.0744652	0.851905	0.9	-0.0024315	0.0594494	0.967	0.973902
PAM	P19021	PAM_P19021_cardio	Cardio-metabolic	-0.0615589	0.0948594	0.516527	0.64625	-0.0158339	0.0833554	0.849383	0.907286	-0.0279525	0.0717259	0.696861	0.777061	-0.0487826	0.057243	0.394	0.519249
CD79B	P40259	CD79B_P40259_metabo	Metabolism	-0.0615409	0.0949351	0.516984	0.64625	0.0800957	0.0837582	0.339175	0.493254	-0.137068	0.0715128	0.0556593	0.113463	-0.0679418	0.0572713	0.236	0.355941
PAPPA	Q13219	PAPPA_Q13219_cardio_ii	Cardiovascular II	0.0621361	0.0960963	0.518044	0.64652	0.0533742	0.0843833	0.527198	0.666833	-0.0518594	0.0711923	0.466573	0.57541	-0.105411	0.056778	0.0638	0.14342
CXCL16	Q9H2A7	CXCL16_Q9H2A7_cardio_iii	Cardiovascular III	-0.061571	0.0955927	0.519666	0.647059	-0.0281328	0.0839752	0.737688	0.827239	-0.0109611	0.0731793	0.880976	0.916551	0.0160151	0.0584289	0.784	0.848819
OPG	O00300	OPG_O00300_cardio_iii	Cardiovascular III	0.0631775	0.0980924	0.51969	0.647059	0.0256879	0.0861768	0.765704	0.843725	-0.160191	0.074083	0.0309113	0.0722167	-0.107363	0.0592481	0.0704	0.15488
CXCL12	P48061	CXCL12_P48061_immune_respon	Immune response	0.0601766	0.0944777	0.524316	0.651054	0.0100751	0.0830294	0.903444	0.941814	-0.0721237	0.072736	0.321723	0.434779	-0.0654423	0.0580521	0.26	0.381673
MFAP5	Q13361	MFAP5_Q13361_cardio	Cardio-metabolic	0.0594196	0.0946433	0.530267	0.653843	0.190249	0.083249	0.0225128	0.064198	-0.120424	0.0727801	0.0984218	0.175869	-0.0674091	0.0582088	0.247	0.36849
TRAIL-R2	O14763	TRAIL_R2_O14763_cardio_ii	Cardiovascular II	0.0602194	0.0961421	0.531229	0.653843	0.153079	0.0844705	0.0702651	0.152625	-0.352802	0.0723662	1.33e-06	1.37156e-05	-0.258733	0.0580961	9.74e-06	0.000148806
IL-17RA	Q96F46	IL_17RA_Q96F46_cardio_iii	Cardiovascular III	0.0596264	0.0947018	0.529091	0.653843	0.059921	0.0831511	0.471314	0.61875	-0.0537914	0.0709215	0.448413	0.558308	-0.0923302	0.0565654	0.103	0.204267
JUN	P05412	JUN_P05412_immune_respon	Immune response	0.0598923	0.0948119	0.527735	0.653843	0.116106	0.083252	0.16345	0.286727	-0.13971	0.0710084	0.0494937	0.105251	-0.0821304	0.0568197	0.149	0.260987
IL-10RA	Q13651	IL_10RA_Q13651_inflam	Inflammations	-0.059923	0.0948739	0.527794	0.653843	0.0213726	0.0834606	0.797944	0.870833	-0.121083	0.0715497	0.091008	0.165728	-0.0134964	0.0574624	0.814	0.869825
ENTPD2	Q9Y5L3	ENTPD2_Q9Y5L3_organ_damage	Organ damage	-0.0598554	0.0955846	0.53133	0.653843	-0.0368788	0.0839513	0.660551	0.777924	-0.0930613	0.0734293	0.205422	0.306386	-0.085724	0.0585958	0.144	0.257701
IL16	Q14005	IL16_Q14005_cardio_ii	Cardiovascular II	-0.0602853	0.0964269	0.531994	0.654098	0.136431	0.0853634	0.110319	0.214033	-0.180169	0.0729796	0.0137811	0.0374507	-0.0916425	0.058558	0.118	0.222769
TANK	Q92844	TANK_Q92844_immune_respon	Immune response	-0.0591295	0.0956427	0.536568	0.658284	0.0291836	0.0841562	0.728833	0.825	-0.135803	0.0708013	0.0554813	0.113335	-0.111086	0.0565236	0.0498	0.11806
ARTN	Q5T4W7	ARTN_Q5T4W7_inflam	Inflammations	-0.0583467	0.0944168	0.536742	0.658284	0.0133645	0.0830299	0.872159	0.919949	-0.0848137	0.0704736	0.229172	0.333201	-0.0783763	0.0562386	0.164	0.278395
CLEC4C	Q8WTT0	CLEC4C_Q8WTT0_immune_respon	Immune response	-0.0584163	0.0947164	0.537546	0.658531	0.0699556	0.0835001	0.402357	0.552736	-0.113253	0.0730684	0.121576	0.205828	-0.0338505	0.0585361	0.563	0.669272
RRM2B	Q7LG56	RRM2B_Q7LG56_organ_damage	Organ damage	0.0581943	0.0959924	0.544499	0.664889	0.13064	0.0843083	0.121578	0.229795	-0.261716	0.0702202	0.00020836	0.00104	-0.211086	0.0560972	0.000181	0.00158856
CXCL10	P02778	CXCL10_P02778_inflam	Inflammations	-0.0574113	0.0958155	0.549191	0.670007	0.118685	0.0847012	0.161471	0.284422	-0.218561	0.0693689	0.0016938	0.00639564	-0.108701	0.0558609	0.052	0.122222
SOST	Q9BQB4	SOST_Q9BQB4_metabo	Metabolism	0.0581314	0.0976004	0.551579	0.672674	0.147676	0.0857469	0.0853505	0.175698	-0.366423	0.0705241	2.63e-07	3.22721e-06	-0.172486	0.0577895	0.00293	0.0139725
PGF	P49763	PGF_P49763_3_organ_damage	Organ damage	0.0584838	0.0989772	0.554738	0.675332	0.165555	0.0869899	0.0573198	0.131678	-0.21355	0.0728947	0.00349789	0.0120816	-0.198664	0.058073	0.000658	0.00415649
TIGAR	Q9NQ88	TIGAR_Q9NQ88_organ_damage	Organ damage	-0.0558638	0.0947456	0.555585	0.675552	0.0181389	0.0833229	0.827713	0.891775	-0.240947	0.0714992	0.00079056	0.00332946	-0.237137	0.0568482	3.38e-05	0.000429
PTPRS	Q13332	PTPRS_Q13332_cardio	Cardio-metabolic	0.0549557	0.0946942	0.561816	0.677851	0.103907	0.0831468	0.211719	0.350501	0.198584	0.070774	0.00514859	0.0168601	0.0955715	0.0569099	0.0935	0.191408
IL-15RA	Q13261	IL_15RA_Q13261_inflam	Inflammations	-0.0559626	0.0964962	0.562087	0.677851	0.00460724	0.0848224	0.956695	0.974722	-0.0475148	0.0710592	0.503916	0.603483	-0.0379407	0.0567258	0.504	0.617831
IL5	P05113	IL5_P05113_inflam	Inflammations	0.0551473	0.0949697	0.56159	0.677851	0.0266936	0.0834188	0.749042	0.832783	-0.0252139	0.0708385	0.72199	0.793142	0.0165461	0.0565854	0.77	0.836957
ALDH3A1	P30838	ALDH3A1_P30838_organ_damage	Organ damage	0.0553828	0.0948834	0.559563	0.677851	0.0903223	0.0833052	0.278533	0.43266	-0.156674	0.0733364	0.0329741	0.075	-0.162275	0.0584194	0.00561	0.0239806
STX8	Q9UNK0	STX8_Q9UNK0_organ_damage	Organ damage	0.0560644	0.0963842	0.560921	0.677851	0.0978561	0.0846256	0.24783	0.394981	-0.203485	0.0737774	0.00595618	0.0187672	-0.125825	0.0591354	0.0337	0.0896855
IL-20	Q9NYY1	IL_20_Q9NYY1_inflam	Inflammations	0.0548482	0.0947303	0.562729	0.678066	0.0502969	0.0831805	0.54554	0.677368	-0.0683299	0.0713663	0.338649	0.451817	-0.0266279	0.0570316	0.641	0.730421
SPON2	Q9BUD6	SPON2_Q9BUD6_cardio_ii	Cardiovascular II	0.0543464	0.0947976	0.566583	0.679906	0.107913	0.0832418	0.195158	0.328988	-0.161118	0.0738837	0.0295175	0.0693376	-0.132412	0.0589835	0.0251	0.0731714
SHPS-1	P78324	SHPS_1_P78324_cardio_iii	Cardiovascular III	-0.054563	0.0949441	0.565638	0.679906	0.0312449	0.0835316	0.70845	0.812378	-0.167796	0.0720805	0.0201841	0.0506535	-0.178937	0.057377	0.00189	0.009625
TPSAB1	Q15661	TPSAB1_Q15661_immune_respon	Immune response	0.054536	0.0952782	0.567194	0.679906	0.107531	0.0836632	0.199004	0.334369	-0.0949399	0.0717707	0.1863	0.282597	-0.0756071	0.0572997	0.187	0.303691
TNF-R1	P19438	TNF_R1_P19438_cardio_iii	Cardiovascular III	-0.0535625	0.0956848	0.575759	0.689695	0.168392	0.0848645	0.0475131	0.115257	-0.21135	0.072703	0.00375701	0.0127469	-0.12947	0.0583087	0.0267	0.0767509
TYRO3	Q06418	TYRO3_Q06418_metabo	Metabolism	-0.0535923	0.0960326	0.576931	0.689891	0.043611	0.0845224	0.605995	0.72879	-0.172624	0.0729695	0.0182506	0.0467415	-0.0733824	0.0586062	0.211	0.325374
NID1	P14543	NID1_P14543_cardio	Cardio-metabolic	-0.0526429	0.0962297	0.584469	0.69725	-0.00827311	0.0845515	0.922074	0.954391	-0.197795	0.0713633	0.00571599	0.0182201	-0.191372	0.0568292	0.000798	0.00491306
FAP	Q12884	FAP_Q12884_cardio	Cardio-metabolic	-0.0520679	0.0955025	0.585743	0.698627	0.0822068	0.0842045	0.329174	0.484687	-0.0138885	0.0711136	0.845211	0.89375	0.0543296	0.0568299	0.339	0.459236
VIM	P08670	VIM_P08670_oncolo_ii	Oncology II	0.0515913	0.0951834	0.587931	0.7	0.0395157	0.0835854	0.636494	0.758237	-0.0536691	0.0748182	0.473397	0.578969	-0.088951	0.0596807	0.137	0.250055
ALCAM	Q13740	ALCAM_Q13740_cardio_iii	Cardiovascular III	0.0525355	0.0976323	0.590636	0.700539	0.0430432	0.0857332	0.61574	0.737591	-0.0104964	0.0729501	0.88563	0.919434	-0.034012	0.0582319	0.559	0.667402
NPPC	P23582	NPPC_P23582_organ_damage	Organ damage	-0.0560324	0.103927	0.589907	0.700539	-0.0840775	0.0912454	0.357051	0.511328	-0.141508	0.0748562	0.0590925	0.118921	-0.143067	0.0596681	0.0167	0.053195
TOP2B	Q02880	TOP2B_Q02880_organ_damage	Organ damage	0.0520639	0.0969365	0.591328	0.700539	0.144742	0.0851779	0.0895879	0.183424	-0.206062	0.0703473	0.00350187	0.0120816	-0.159283	0.0562216	0.00473	0.0206468
IL-2RB	P14784	IL_2RB_P14784_inflam	Inflammations	-0.050405	0.0947133	0.594721	0.703259	0.00336862	0.0832394	0.967728	0.979309	-0.0965822	0.071016	0.174239	0.269831	-0.0641315	0.0567329	0.259	0.380882
PAG1	Q9NWQ8	PAG1_Q9NWQ8_metabo	Metabolism	-0.0503355	0.094691	0.595142	0.703259	0.071561	0.0834382	0.391298	0.543971	-0.175841	0.072794	0.0159489	0.0416429	-0.14973	0.0580909	0.0101	0.0370333
PDCD1	Q15116	PDCD1_Q15116_organ_damage	Organ damage	-0.0497784	0.0945712	0.59876	0.706974	0.0273033	0.0831739	0.742781	0.828345	-0.15041	0.0709288	0.0342868	0.0775274	-0.0951565	0.0567469	0.094	0.191955
IL33	O95760	IL33_O95760_inflam	Inflammations	0.0489844	0.0947611	0.605327	0.709993	0.0214094	0.0832332	0.797063	0.870833	-0.105191	0.0720667	0.144813	0.235482	-0.0788086	0.0575521	0.171	0.286156
CTSV	O60911	CTSV_O60911_oncolo_ii	Oncology II	-0.0490046	0.0947381	0.605091	0.709993	-0.0310994	0.0832006	0.708644	0.812396	0.0309738	0.0724125	0.668963	0.750918	-0.0641046	0.0579467	0.269	0.390713
TGF-alpha	P01135	TGF_alpha_P01135_oncolo_ii	Oncology II	-0.0499865	0.0962668	0.603706	0.709993	-0.12423	0.0845605	0.142126	0.256346	-0.0915719	0.0731673	0.211129	0.314215	-0.225222	0.0582341	0.00012	0.00113793
TGFR-2	P37173	TGFR_2_P37173_oncolo_ii	Oncology II	0.0495487	0.0954968	0.603983	0.709993	0.26408	0.0843595	0.00179838	0.00848571	-0.273208	0.0727274	0.00018566	0.000953106	-0.202041	0.0582374	0.000552	0.00373279
IL4	P05112	IL4_P05112_inflam	Inflammations	0.0486912	0.0946877	0.60721	0.711328	0.00532819	0.0831948	0.948948	0.972212	0.00210939	0.0710734	0.976331	0.985557	-0.0563616	0.0567683	0.321	0.445833
IFN-gamma	P01579	IFN_gamma_P01579_inflam	Inflammations	-0.0478338	0.0944853	0.612792	0.71734	0.0199388	0.0830715	0.810367	0.879276	-0.0109862	0.0719565	0.878693	0.915625	-0.0270699	0.0574378	0.638	0.729017
TCN2	P20062	TCN2_P20062_cardio	Cardio-metabolic	-0.047368	0.0945427	0.616471	0.718812	0.0431398	0.0831881	0.604172	0.727445	-0.23725	0.0708483	0.00085269	0.00351863	-0.181688	0.056654	0.0014	0.00791096
TINAGL1	Q9GZM7	TINAGL1_Q9GZM7_metabo	Metabolism	0.0474108	0.094547	0.616167	0.718812	0.109805	0.0830372	0.186364	0.317702	0.0275908	0.0738649	0.70886	0.785347	-0.0119497	0.0589986	0.84	0.888462
TIMP4	Q99727	TIMP4_Q99727_cardio_iii	Cardiovascular III	0.049243	0.0983233	0.616607	0.718962	0.0882755	0.0863314	0.306793	0.468161	-0.166593	0.0729567	0.022684	0.0560704	-0.112245	0.058357	0.0548	0.127712
SPON1	Q9HCB6	SPON1_Q9HCB6_cardio_iii	Cardiovascular III	0.0475372	0.0957285	0.619596	0.720423	0.0158287	0.0840881	0.850728	0.908247	0.0698845	0.0745142	0.348616	0.463647	-0.0208983	0.0596749	0.726	0.801807
TSHB	P01222	TSHB_P01222_metabo	Metabolism	-0.0468406	0.0944831	0.62018	0.720423	-0.00913275	0.0830044	0.912411	0.947607	-0.0972995	0.0730857	0.183495	0.280102	-0.0563072	0.0584083	0.335	0.458333
OPG	O00300	OPG_O00300_inflam	Inflammations	0.048457	0.0980864	0.621403	0.72057	-0.0133363	0.0862157	0.877102	0.921688	-0.135538	0.0741228	0.0678648	0.131496	-0.13036	0.0591098	0.0277	0.078262
METRNL	Q641Q3	METRNL_Q641Q3_metabo	Metabolism	0.0473554	0.0960169	0.621985	0.720716	0.0334015	0.084319	0.692095	0.800701	0.0173374	0.0732122	0.81287	0.869942	-0.0551678	0.0585152	0.346	0.464902
B4GALT1	P15291	B4GALT1_P15291_develo	Development	-0.0469292	0.0958183	0.624406	0.72202	0.0055179	0.0842043	0.947766	0.972212	-0.139463	0.0722311	0.0538877	0.111026	-0.162814	0.0575057	0.00476	0.0206684
ST2	Q01638	ST2_Q01638_cardio_iii	Cardiovascular III	0.0528173	0.107885	0.624551	0.722164	0.014401	0.0947706	0.879253	0.922615	-0.0595561	0.0743114	0.423132	0.537712	-0.0278585	0.0593567	0.639	0.729149
DEFA1	P59665	DEFA1_P59665_cardio	Cardio-metabolic	-0.0450677	0.0944437	0.633335	0.724307	0.0388329	0.0830783	0.640301	0.759712	-0.0637693	0.0721557	0.377103	0.49369	-0.0402658	0.0576217	0.485	0.605333
SELL	P14151	SELL_P14151_cardio	Cardio-metabolic	0.0471328	0.098553	0.632582	0.724307	0.104183	0.0865485	0.228983	0.37337	-0.162822	0.0704463	0.0210888	0.0525906	-0.120504	0.0563004	0.0326	0.0884704
TRAF2	Q12933	TRAF2_Q12933_immune_respon	Immune response	-0.0463061	0.0962762	0.630646	0.724307	0.00173941	0.0845967	0.9836	0.988794	-0.104093	0.0706624	0.141144	0.230804	-0.0697954	0.0564558	0.217	0.332143
TSLP	Q969D9	TSLP_Q969D9_inflam	Inflammations	-0.045154	0.0944784	0.632809	0.724307	-0.0672285	0.082952	0.417882	0.565328	-0.0865649	0.0712156	0.224548	0.32854	-0.0595736	0.0568782	0.295	0.419612
SUMF2	Q8NBJ7	SUMF2_Q8NBJ7_metabo	Metabolism	0.0459106	0.0956147	0.631221	0.724307	0.0825326	0.0839537	0.325819	0.483468	-0.200436	0.0709915	0.0048786	0.0161687	-0.195503	0.0565203	0.000573	0.0038123
EGFL7	Q9UHF1	EGFL7_Q9UHF1_organ_damage	Organ damage	-0.0458783	0.0958893	0.632439	0.724307	-0.00304823	0.0842472	0.971145	0.979309	-0.190738	0.0736634	0.00980396	0.0279078	-0.0962975	0.0591416	0.104	0.204773
RCOR1	Q9UKL0	RCOR1_Q9UKL0_organ_damage	Organ damage	-0.0457727	0.0946696	0.628851	0.724307	0.0538805	0.0833283	0.518042	0.662558	-0.244468	0.0714145	0.00065261	0.0028504	-0.190209	0.057091	0.000906	0.00545584
FR-gamma	P41439	FR_gamma_P41439_oncolo_ii	Oncology II	0.0452656	0.0954039	0.635278	0.725589	0.0763403	0.0837666	0.362342	0.515803	-0.111226	0.0728578	0.127281	0.212957	-0.0309576	0.0583702	0.596	0.696459
TGF-alpha	P01135	TGF_alpha_P01135_inflam	Inflammations	-0.0458309	0.0969583	0.636544	0.726867	-0.167614	0.0852761	0.0496387	0.118609	-0.0610993	0.0730898	0.403452	0.520305	-0.184425	0.0582809	0.00162	0.00856731
LRP11	Q86VZ4	LRP11_Q86VZ4_metabo	Metabolism	0.0440418	0.0951216	0.643465	0.7327	0.166674	0.0836714	0.0466536	0.113987	-0.132844	0.071971	0.0653176	0.12766	-0.0993446	0.0574907	0.0844	0.176726
CD6	Q8WWJ7	CD6_Q8WWJ7_inflam	Inflammations	-0.0434934	0.0951451	0.647683	0.734341	0.0504204	0.083723	0.547164	0.67759	-0.135051	0.0712214	0.0583181	0.117598	-0.0654922	0.0570404	0.251	0.371768
ADGRE2	Q9UHX3	ADGRE2_Q9UHX3_metabo	Metabolism	0.0433812	0.0951055	0.648394	0.734341	0.14122	0.0835939	0.091476	0.18593	-0.275749	0.0721829	0.00014447	0.000751899	-0.115627	0.0585675	0.0487	0.115785
CEACAM1	P13688	CEACAM1_P13688_oncolo_ii	Oncology II	0.0437219	0.0958168	0.648272	0.734341	0.0339065	0.0841395	0.687052	0.796032	-0.0409838	0.0733882	0.576703	0.675213	-0.148939	0.0585716	0.0112	0.0396567
PRKRA	O75569	PRKRA_O75569_organ_damage	Organ damage	-0.0434273	0.0951936	0.64835	0.734341	0.0197627	0.0836783	0.813347	0.880217	-0.149805	0.0720269	0.0378805	0.0838271	-0.0906055	0.0576394	0.116	0.220507
CD70	P32970	CD70_P32970_oncolo_ii	Oncology II	-0.0452272	0.0994263	0.649297	0.734465	0.0688803	0.0875458	0.431598	0.579512	0.0786422	0.0711523	0.269401	0.376144	0.0704559	0.0567875	0.215	0.329693
MIC-A/B	Q29983 Q29980	MIC_A_B_Q29983_Q29980_oncolo_ii	Oncology II	-0.043022	0.0949085	0.650436	0.734589	0.0292145	0.0834508	0.726355	0.825	-0.144655	0.07416	0.0514805	0.108111	-0.0826775	0.0593494	0.164	0.278395
CLSTN2	Q9H4D0	CLSTN2_Q9H4D0_metabo	Metabolism	0.0426138	0.0945284	0.652233	0.735841	0.054673	0.0829973	0.510226	0.657422	-0.0732135	0.0737971	0.321474	0.434779	-0.131694	0.0588183	0.0255	0.0740757
Gal-4	P56470	Gal_4_P56470_cardio_iii	Cardiovascular III	-0.0427124	0.0959934	0.656455	0.739344	-0.139953	0.0843724	0.0974926	0.195712	-0.382394	0.0721442	1.52e-07	2.05574e-06	-0.240892	0.0584269	4.16e-05	0.000504706
MUC-16	Q8WXI7	MUC_16_Q8WXI7_oncolo_ii	Oncology II	0.0429477	0.0966663	0.656934	0.739461	0.0846514	0.0848818	0.318877	0.479372	-0.102257	0.0740181	0.167535	0.263498	-0.0180188	0.0592994	0.761	0.830456
LAG3	P18627	LAG3_P18627_immune_respon	Immune response	-0.0419788	0.0955288	0.660445	0.741826	0.00183973	0.083931	0.982517	0.988794	-0.296584	0.0728234	5.15e-05	0.000321875	-0.161893	0.0588541	0.00609	0.0255038
TNFRSF13B	O14836	TNFRSF13B_O14836_cardio_ii	Cardiovascular II	-0.0412495	0.0948666	0.663794	0.745306	0.099099	0.0836584	0.236481	0.382515	-0.169781	0.0719135	0.0184866	0.0471065	-0.0933124	0.0576394	0.106	0.20625
PDGF subunit B	P01127	PDGF_subunit_B_P01127_cardio_ii	Cardiovascular II	0.0403952	0.0948413	0.670258	0.750203	-0.0044519	0.0833288	0.957404	0.974722	-0.0144592	0.0735672	0.844238	0.89375	-0.0347305	0.0587219	0.554	0.663353
CHI3L1	P36222	CHI3L1_P36222_cardio_iii	Cardiovascular III	-0.0406973	0.0960046	0.671727	0.750203	-0.00170859	0.0843398	0.983841	0.988794	-0.096664	0.0729251	0.185403	0.282116	-0.0301553	0.058361	0.606	0.704155
S100A11	P31949	S100A11_P31949_oncolo_ii	Oncology II	-0.0407102	0.0962136	0.6723	0.750203	0.0762642	0.0847377	0.368345	0.521649	-0.261119	0.0717528	0.00029241	0.00140058	-0.212566	0.0573057	0.000223	0.0018773
HPGDS	O60760	HPGDS_O60760_organ_damage	Organ damage	-0.040365	0.0948683	0.670578	0.750203	0.102144	0.0836683	0.222453	0.364115	0.0542391	0.072137	0.452354	0.561596	0.070635	0.0575534	0.22	0.33549
KLK13	Q9UKR3	KLK13_Q9UKR3_oncolo_ii	Oncology II	0.0416726	0.0999194	0.676726	0.754764	0.0190611	0.0877539	0.82809	0.891775	0.130849	0.0712153	0.066553	0.129587	-0.0246978	0.0574724	0.668	0.755967
CD83	Q01151	CD83_Q01151_immune_respon	Immune response	-0.0385585	0.0945545	0.683518	0.761538	0.0912837	0.0833348	0.273623	0.426509	-0.140299	0.0734284	0.0564274	0.114324	-0.134871	0.0585509	0.0215	0.0661847
BACH1	O14867	BACH1_O14867_immune_respon	Immune response	-0.0387924	0.0959714	0.68615	0.762736	0.0397287	0.0843963	0.637934	0.758429	-0.181196	0.0723613	0.0124904	0.034375	-0.127795	0.0578748	0.0275	0.0782328
MFGE8	Q08431	MFGE8_Q08431_develo	Development	-0.035628	0.0948448	0.707264	0.785027	-0.0636686	0.0832792	0.444745	0.594053	-0.18293	0.0715294	0.0107421	0.0299237	-0.146413	0.0571252	0.0106	0.0385242
GAS6	Q14393	GAS6_Q14393_cardio	Cardio-metabolic	0.0355093	0.0947202	0.707828	0.785081	0.094293	0.0831952	0.257331	0.406178	0.047339	0.0722954	0.512798	0.612482	-0.016555	0.0578072	0.775	0.841283
MAEA	Q7L5Y9	MAEA_Q7L5Y9_organ_damage	Organ damage	0.0356199	0.095281	0.708606	0.785134	0.0691813	0.0836648	0.408507	0.556807	0.0583029	0.0710505	0.412146	0.526977	-0.0041507	0.0568232	0.942	0.961819
ICAM-2	P13598	ICAM_2_P13598_cardio_iii	Cardiovascular III	0.0352182	0.0945265	0.709547	0.785188	-0.00743059	0.0830464	0.928723	0.960432	-0.0497715	0.07241	0.492072	0.596912	-0.0309452	0.0578166	0.593	0.693936
ADAM-TS 15	Q8TE58	ADAM_TS_15_Q8TE58_oncolo_ii	Oncology II	0.03525	0.0956937	0.712684	0.78745	0.146496	0.0841549	0.08204	0.170833	-0.19974	0.0753912	0.00823461	0.0247801	-0.0989203	0.0605571	0.103	0.204267
CD8A	P01732	CD8A_P01732_inflam	Inflammations	-0.0348441	0.0950318	0.713956	0.7875	0.0825446	0.0836967	0.324266	0.483363	-0.35422	0.0713376	8.5e-07	9.22697e-06	-0.222234	0.0576801	0.000127	0.00119063
MERTK	Q12866	MERTK_Q12866_cardio_ii	Cardiovascular II	0.0342204	0.0959973	0.721565	0.79526	0.0809361	0.0843041	0.337272	0.49121	0.0341991	0.0733328	0.641098	0.726408	0.0314938	0.0585361	0.591	0.692578
CD160	O95971	CD160_O95971_oncolo_ii	Oncology II	-0.0334853	0.0947588	0.723886	0.7964	0.0345519	0.0833015	0.678395	0.788928	-0.100658	0.0723076	0.164311	0.2587	-0.0914472	0.0576999	0.113	0.215799
CD97	P48960	CD97_P48960_develo	Development	0.0335689	0.0961406	0.727042	0.798635	0.126981	0.0845048	0.13326	0.244922	-0.321421	0.0722919	1.0072e-05	7.86085e-05	-0.174382	0.0585757	0.003	0.0142241
IL5	P05113	IL5_P05113_immune_respon	Immune response	0.032244	0.0951347	0.734736	0.80635	0.0151855	0.0835462	0.855808	0.911004	-0.0252102	0.0700219	0.718925	0.7909	-0.01989	0.0558966	0.722	0.798458
CA2	P00918	CA2_P00918_develo	Development	0.0323424	0.0958173	0.735781	0.806375	0.0652049	0.084137	0.438539	0.586994	0.0118151	0.0732666	0.871931	0.911787	0.00746772	0.0584867	0.898	0.930716
CTSH	P09668	CTSH_P09668_metabo	Metabolism	-0.0315485	0.0950852	0.740119	0.809682	-0.027503	0.0834935	0.741923	0.828345	-0.117949	0.0700642	0.0927089	0.168453	-0.11203	0.0558859	0.0454	0.110814
GZMH	P20718	GZMH_P20718_oncolo_ii	Oncology II	0.0301544	0.0950141	0.751034	0.820629	0.0728321	0.0834399	0.382953	0.534645	-0.198001	0.0717957	0.00596072	0.0187672	-0.152738	0.0573732	0.00793	0.0310059
ITGAM	P11215	ITGAM_P11215_cardio	Cardio-metabolic	0.0291945	0.094508	0.757456	0.826091	0.15718	0.0831757	0.0590951	0.134629	0.0945628	0.0713904	0.185714	0.282597	0.0542188	0.0570543	0.342	0.461784
LHB	P01229	LHB_P01229_organ_damage	Organ damage	0.029386	0.0967747	0.761457	0.829359	0.0263358	0.0849766	0.756691	0.838253	0.0377869	0.0714373	0.596997	0.692722	-0.0038531	0.057072	0.946	0.963519
THBS2	P35442	THBS2_P35442_cardio_ii	Cardiovascular II	0.0286018	0.0951303	0.76374	0.830435	0.0251223	0.083533	0.763672	0.842647	-0.410225	0.0739179	3.98e-08	6.31442e-07	-0.236404	0.0602249	9.46e-05	0.000975562
LY9	Q9HBG7	LY9_Q9HBG7_oncolo_ii	Oncology II	-0.0285767	0.0945844	0.762619	0.830435	0.0193532	0.0831032	0.815903	0.881152	-0.122476	0.0709261	0.0846144	0.156141	-0.0718978	0.0567229	0.205	0.319707
ANGPTL3	Q9Y5C1	ANGPTL3_Q9Y5C1_cardio	Cardio-metabolic	0.0280217	0.0952108	0.768582	0.83477	0.128834	0.0837142	0.12414	0.2325	-0.0731187	0.0711632	0.304528	0.417289	-0.0540133	0.0568202	0.342	0.461784
PDGF subunit A	P04085	PDGF_subunit_A_P04085_cardio_iii	Cardiovascular III	0.0268624	0.0947936	0.776948	0.842255	-0.0318795	0.0833065	0.702044	0.808869	0.0271175	0.0734962	0.712258	0.785347	-0.0064596	0.0586967	0.912	0.942857
TNFSF13B	Q9Y275	TNFSF13B_Q9Y275_cardio_iii	Cardiovascular III	0.0272389	0.0970499	0.779025	0.842255	0.060814	0.0852222	0.475652	0.621361	-0.229406	0.0733126	0.00182142	0.006825	-0.124309	0.0589553	0.0353	0.0924524
NID2	Q14112	NID2_Q14112_develo	Development	0.0266293	0.0949255	0.779133	0.842255	0.00300144	0.0833679	0.971288	0.979309	-0.0129889	0.0715692	0.856034	0.902969	-0.0448401	0.0571294	0.433	0.557293
CLSPN	Q9HAW4	CLSPN_Q9HAW4_organ_damage	Organ damage	0.0264446	0.0949809	0.780749	0.842255	0.0393992	0.0833987	0.636734	0.758333	-0.160333	0.0715364	0.0253017	0.061753	-0.128558	0.0571237	0.0247	0.0725178
PSMA1	P25786	PSMA1_P25786_organ_damage	Organ damage	0.026326	0.0944832	0.780587	0.842255	0.0750819	0.0829823	0.365802	0.520603	0.0178481	0.0727403	0.806239	0.864643	0.00064364	0.0580741	0.991	0.993408
DLK-1	P80370	DLK_1_P80370_cardio_iii	Cardiovascular III	0.0270221	0.0979817	0.78277	0.843309	0.0949785	0.0860786	0.270133	0.421078	-0.138949	0.0716096	0.0527112	0.109792	-0.0556168	0.057415	0.333	0.457113
OSMR	Q99650	OSMR_Q99650_cardio	Cardio-metabolic	-0.0259158	0.0952764	0.785676	0.844336	0.0669753	0.0838159	0.424443	0.569707	0.0144207	0.072241	0.841833	0.89375	-0.0421868	0.0577133	0.465	0.588382
TRAIL	P50591	TRAIL_P50591_oncolo_ii	Oncology II	-0.0265708	0.097653	0.785608	0.844336	0.158349	0.0862856	0.0667892	0.146789	-0.0828786	0.0720184	0.250184	0.357452	-0.106973	0.0574188	0.0629	0.142562
COLEC12	Q5KU26	COLEC12_Q5KU26_develo	Development	0.0257571	0.097286	0.791254	0.848602	0.215439	0.0858644	0.0122691	0.0391795	-0.161041	0.0734127	0.0285687	0.0684321	-0.0766395	0.0588685	0.193	0.309175
vWF	P04275	vWF_P04275_cardio_iii	Cardiovascular III	0.0250976	0.0958298	0.793457	0.849643	0.0228057	0.0841468	0.786432	0.862251	-0.117235	0.0713481	0.100776	0.17958	-0.0769547	0.0570214	0.178	0.29488
CTRC	Q99895	CTRC_Q99895_cardio_ii	Cardiovascular II	-0.0227252	0.0944431	0.809898	0.866732	-0.131949	0.0830713	0.112528	0.217308	-0.0199387	0.0738403	0.787217	0.847617	-0.0145649	0.058945	0.805	0.863571
PDGFRB	P09619	PDGFRB_P09619_develo	Development	-0.02246	0.0948759	0.812916	0.868815	0.00114096	0.0833234	0.989078	0.992609	-0.0697079	0.0731894	0.341187	0.45375	-0.0519367	0.0584353	0.374	0.499272
MCP-2	P80075	MCP_2_P80075_inflam	Inflammations	-0.0220654	0.0958761	0.818028	0.873027	0.00027835	0.0842002	0.997363	0.999423	-0.131094	0.0730558	0.0731488	0.138638	-0.0862409	0.0583987	0.14	0.252183
ICAM3	P32942	ICAM3_P32942_cardio	Cardio-metabolic	-0.0209293	0.0952367	0.826104	0.880426	0.0748184	0.0837841	0.372086	0.523342	-0.128798	0.0710684	0.0703401	0.134878	-0.0929022	0.0567808	0.102	0.203261
MMP12	P39900	MMP12_P39900_cardio_ii	Cardiovascular II	-0.0212558	0.0976828	0.827786	0.881419	-0.0361066	0.0857727	0.673881	0.785381	-0.379391	0.0718205	1.67e-07	2.1869e-06	-0.280287	0.0576939	1.44e-06	2.89756e-05
SLAMF1	Q13291	SLAMF1_Q13291_inflam	Inflammations	-0.0190989	0.0959056	0.842193	0.894015	0.0258253	0.0842529	0.759274	0.838253	-0.31023	0.072055	1.89e-05	0.000135587	-0.166402	0.0583479	0.00447	0.0200421
ANXA1	P04083	ANXA1_P04083_oncolo_ii	Oncology II	-0.0190383	0.0953528	0.841788	0.894015	0.0688535	0.0838609	0.411825	0.559046	-0.16052	0.0739583	0.0302907	0.0710156	-0.138901	0.0590145	0.0188	0.0589734
SLAMF7	Q9NQ25	SLAMF7_Q9NQ25_cardio_ii	Cardiovascular II	0.018588	0.0945422	0.844173	0.894987	-0.0377702	0.0830757	0.649465	0.768185	-0.101162	0.0706421	0.152552	0.244622	-0.0484977	0.0564985	0.391	0.518609
IL2	P60568	IL2_P60568_inflam	Inflammations	-0.016785	0.0946393	0.859264	0.908558	0.0526687	0.0831867	0.526794	0.666833	-0.160422	0.0714203	0.0249848	0.0612018	-0.113146	0.0571006	0.0479	0.114212
MMP-1	P03956	MMP_1_P03956_inflam	Inflammations	0.0169149	0.0948085	0.858438	0.908558	0.00703621	0.0832533	0.932664	0.96336	0.0994524	0.0719758	0.167462	0.262429	-0.021459	0.0578234	0.711	0.787349
MAD homolog 5	Q99717	MAD_homolog_5_Q99717_oncolo_ii	Oncology II	-0.0170427	0.097964	0.861927	0.910563	0.0265361	0.0860565	0.757878	0.838253	-0.16225	0.0737138	0.0280358	0.0673469	-0.14236	0.0588108	0.0157	0.0511957
TLT-2	Q5T2D2	TLT_2_Q5T2D2_cardio_iii	Cardiovascular III	0.0158277	0.0948218	0.867468	0.913506	0.179054	0.0836118	0.0324855	0.0864919	-0.141787	0.0725442	0.0510169	0.107334	-0.0748208	0.0580843	0.198	0.31474
IGFBPL1	Q8WX77	IGFBPL1_Q8WX77_metabo	Metabolism	-0.0165037	0.0974294	0.865524	0.913506	-0.017621	0.0855509	0.836858	0.897952	-0.391742	0.0736497	1.38e-07	1.8975e-06	-0.216331	0.0600209	0.000334	0.00255139
ADAM-TS13	Q76LX8	ADAM_TS13_Q76LX8_cardio_ii	Cardiovascular II	0.0158192	0.0955875	0.86859	0.914445	-0.0119719	0.0839505	0.88663	0.929828	-0.235898	0.0720551	0.00110981	0.00438158	-0.196943	0.0575109	0.00065	0.00415649
NOV	P48745	NOV_P48745_develo	Development	0.0156614	0.096591	0.871229	0.915267	0.140755	0.0850137	0.0981152	0.195962	-0.0860337	0.0742194	0.246753	0.354391	-0.0291625	0.0593545	0.623	0.716841
IL-1 alpha	P01583	IL_1_alpha_P01583_inflam	Inflammations	0.0153661	0.0950833	0.87165	0.915267	0.0690734	0.083523	0.408443	0.556364	0.0118981	0.0707234	0.866445	0.910019	0.0679855	0.0564672	0.229	0.346016
MBL2	P11226	MBL2_P11226_cardio	Cardio-metabolic	-0.0148595	0.0944348	0.875001	0.917249	-0.0292294	0.082922	0.724546	0.825	0.0429463	0.0726368	0.554534	0.657866	-0.0435665	0.0581262	0.454	0.577119
MILR1	Q7Z6M3	MILR1_Q7Z6M3_immune_respon	Immune response	-0.0148346	0.0954696	0.87655	0.918179	0.0328769	0.0838723	0.695155	0.803046	-0.155615	0.0710073	0.0287212	0.0684321	-0.115935	0.0567386	0.0414	0.103815
CD59	P13987	CD59_P13987_cardio	Cardio-metabolic	-0.014296	0.0976151	0.883595	0.924335	0.182177	0.0862864	0.0350035	0.0919586	-0.231058	0.0719718	0.00138232	0.00532009	-0.149193	0.0577286	0.00994	0.0367735
GLO1	Q04760	GLO1_Q04760_cardio_ii	Cardiovascular II	0.013546	0.0963304	0.888199	0.927212	0.10575	0.084693	0.212105	0.350501	-0.122977	0.0714118	0.0854694	0.15745	-0.0915355	0.0570405	0.109	0.210597
DSG4	Q86SJ6	DSG4_Q86SJ6_organ_damage	Organ damage	-0.0134523	0.0963672	0.88901	0.927212	-0.0990176	0.0847096	0.242731	0.388517	0.039885	0.0714108	0.576651	0.675213	-0.0347883	0.057117	0.543	0.654934
IL1RL2	Q9HB29	IL1RL2_Q9HB29_cardio_ii	Cardiovascular II	-0.0113708	0.0961439	0.905879	0.94108	0.16497	0.084889	0.0522643	0.123632	-0.296686	0.0701422	2.63e-05	0.000182332	-0.142545	0.0569363	0.0125	0.0427905
PARP-1	P09874	PARP_1_P09874_cardio_ii	Cardiovascular II	-0.0110643	0.0952708	0.90757	0.94108	0.0754873	0.083777	0.367787	0.521649	-0.347715	0.0708503	1.13e-06	1.19519e-05	-0.238717	0.0570503	3.2e-05	0.0004125
BST1	Q10588	BST1_Q10588_develo	Development	-0.0110811	0.0953574	0.907513	0.94108	0.0313929	0.0837641	0.707909	0.812378	0.00693386	0.0730113	0.924364	0.948134	-0.0116033	0.0582879	0.842	0.889437
FUCA1	P04066	FUCA1_P04066_develo	Development	0.0111335	0.095391	0.907111	0.94108	-0.0402021	0.083807	0.631552	0.754559	-0.169117	0.0749398	0.0243155	0.0596652	-0.171043	0.0596976	0.00429	0.0196625
NTF4	P34130	NTF4_P34130_immune_respon	Immune response	-0.0110501	0.0949894	0.907415	0.94108	-0.0150922	0.0834085	0.85645	0.911004	0.0964533	0.0711839	0.175832	0.270896	0.045723	0.0569221	0.422	0.546546
QDPR	P09417	QDPR_P09417_metabo	Metabolism	0.0107126	0.0952282	0.910455	0.94197	0.0839731	0.0836869	0.315911	0.477473	-0.281969	0.0709769	7.796e-05	0.000456383	-0.196302	0.056957	0.0006	0.00392857
DSC2	Q02487	DSC2_Q02487_develo	Development	-0.0102649	0.0948165	0.913811	0.944925	0.0628088	0.0833447	0.451273	0.600121	-0.0267688	0.0725906	0.712409	0.785347	-0.0953545	0.0579411	0.1	0.20073
CDH2	P19022	CDH2_P19022_metabo	Metabolism	-0.0104921	0.0993038	0.915877	0.945807	0.0838537	0.0873335	0.337218	0.49121	-0.395776	0.0738563	1.12e-07	1.5931e-06	-0.2689	0.0596042	7.48e-06	0.000121
SERPINA9	Q86WD7	SERPINA9_Q86WD7_organ_damage	Organ damage	0.00973672	0.094683	0.918115	0.946688	0.098295	0.0832437	0.23797	0.383496	-0.0716348	0.0732194	0.328214	0.44	0.00255745	0.0585965	0.965	0.973258
FCGR2A	P12318	FCGR2A_P12318_cardio	Cardio-metabolic	-0.00937256	0.0946815	0.921166	0.948596	0.0521115	0.0832013	0.531247	0.668817	-0.0904195	0.0730464	0.216166	0.320504	-0.0497666	0.058375	0.394	0.519249
TR	P02786	TR_P02786_cardio_iii	Cardiovascular III	0.00777047	0.0968388	0.936062	0.962671	0.0611995	0.0850687	0.472062	0.619078	-0.119875	0.0740524	0.105915	0.186461	0.0407355	0.0597121	0.495	0.610426
SH2D1A	O60880	SH2D1A_O60880_immune_respon	Immune response	-0.00759083	0.096231	0.937144	0.962671	0.0719282	0.0845979	0.395406	0.547689	-0.256589	0.0713012	0.00034099	0.00159844	-0.18628	0.0571059	0.00116	0.00669231
CST3	P01034	CST3_P01034_cardio	Cardio-metabolic	0.00715945	0.0972089	0.941304	0.964033	0.193499	0.0858263	0.0243868	0.0680068	-0.390772	0.0720615	7.93e-08	1.21153e-06	-0.275456	0.0580567	2.5e-06	4.6875e-05
TREM1	Q9NP99	TREM1_Q9NP99_immune_respon	Immune response	0.00723486	0.0987297	0.941599	0.964033	0.164775	0.0870235	0.0585986	0.13392	0.140932	0.0733863	0.0551873	0.113002	0.0659731	0.05879	0.262	0.383925
CXCL9	Q07325	CXCL9_Q07325_inflam	Inflammations	-0.00713492	0.0973379	0.941582	0.964033	0.0134147	0.0854789	0.875329	0.921688	-0.056726	0.0716403	0.428719	0.54283	-0.0847481	0.0571435	0.138	0.250771
SDC4	P31431	SDC4_P31431_metabo	Metabolism	0.00677886	0.0949576	0.943104	0.964033	-0.0195477	0.0833934	0.814722	0.881152	0.125543	0.0739464	0.0899699	0.16427	0.0494412	0.0592308	0.404	0.529048
REG3A	Q06141	REG3A_Q06141_cardio	Cardio-metabolic	-0.00628644	0.095164	0.947345	0.966925	-0.0671494	0.0836116	0.422109	0.567945	0.108309	0.0716018	0.130791	0.218775	0.0422769	0.0573137	0.461	0.585115
CCDC80	Q76M96	CCDC80_Q76M96_metabo	Metabolism	-0.00595059	0.0960207	0.950598	0.969808	0.0937503	0.0844652	0.267308	0.417979	-0.143809	0.0730144	0.0492547	0.105097	-0.157256	0.0581549	0.00701	0.028372
SERPINA12	Q8IW75	SERPINA12_Q8IW75_cardio_ii	Cardiovascular II	0.00525999	0.102315	0.95901	0.976759	-0.105637	0.0900144	0.240865	0.386068	-0.263515	0.0710698	0.00022453	0.00111822	-0.20487	0.0568311	0.000333	0.00255139
TNFB	P01374	TNFB_P01374_inflam	Inflammations	0.00455606	0.0978161	0.962859	0.979624	-0.0397277	0.0859214	0.643919	0.763362	-0.083076	0.0723451	0.251201	0.357642	-0.0727737	0.057742	0.208	0.322556
EFEMP1	Q12805	EFEMP1_Q12805_cardio	Cardio-metabolic	-0.0041982	0.0967281	0.96539	0.980258	0.101181	0.0851	0.234746	0.381644	0.0097579	0.0738895	0.894972	0.925282	0.0565751	0.058991	0.338	0.459236
IL-24	Q13007	IL_24_Q13007_inflam	Inflammations	-0.00404188	0.0944808	0.965886	0.980258	0.0355736	0.0829875	0.668266	0.780595	-0.0634288	0.0709115	0.371354	0.487381	-0.0439585	0.0566213	0.438	0.561975
COCH	O43405	COCH_O43405_develo	Development	0.00282985	0.0946619	0.976158	0.989189	-0.0279665	0.0831365	0.736648	0.827239	-0.0417938	0.0718702	0.561067	0.663305	-0.0931744	0.0573365	0.105	0.205273
PI3	P19957	PI3_P19957_cardio_iii	Cardiovascular III	-0.00251094	0.0961179	0.979164	0.989798	0.0777523	0.0844954	0.357702	0.511872	-0.220306	0.0720307	0.00230399	0.00850897	-0.196385	0.0574214	0.00066	0.00415649
TNF-R2	P20333	TNF_R2_P20333_cardio_iii	Cardiovascular III	-0.00262071	0.095358	0.97808	0.989798	0.169086	0.08416	0.0448059	0.110991	-0.155736	0.0725149	0.0320635	0.0739735	-0.0975173	0.0580239	0.0933	0.191408
AMBP	P02760	AMBP_P02760_cardio_ii	Cardiovascular II	-0.00225885	0.0954522	0.981125	0.990606	0.139637	0.0841092	0.0972038	0.195585	-0.317039	0.0733037	1.73e-05	0.000125197	-0.185418	0.0592146	0.00181	0.00951115
XG	P55808	XG_P55808_develo	Development	-0.00246486	0.12034	0.983663	0.992421	0.103707	0.105802	0.327235	0.483468	-0.0188901	0.0723918	0.794209	0.854042	0.033136	0.0578325	0.567	0.672091
TFPI	P10646	TFPI_P10646_cardio_iii	Cardiovascular III	0.00108628	0.100106	0.991344	0.995828	0.136853	0.0881539	0.120888	0.228956	-0.021311	0.0728768	0.770043	0.832569	-0.0394368	0.0581668	0.498	0.612295
CXADR	P78310	CXADR_P78310_immune_respon	Immune response	-0.00108518	0.095113	0.990899	0.995828	0.00395402	0.083518	0.962249	0.977401	-0.264112	0.0731506	0.00032602	0.00154569	-0.279506	0.0580091	1.75e-06	3.4375e-05
IL-17C	Q9P0M4	IL_17C_Q9P0M4_inflam	Inflammations	0.00138493	0.0962078	0.988518	0.995828	0.0172185	0.0844822	0.838544	0.898929	-0.0254696	0.0721274	0.724098	0.793227	-0.0573449	0.0575637	0.319	0.445305
TNC	P24821	TNC_P24821_cardio	Cardio-metabolic	0.000803913	0.0944911	0.993214	0.996624	-0.00649153	0.0829723	0.937656	0.966105	0.089191	0.0729169	0.221645	0.327054	-0.0062118	0.0584489	0.915	0.943594
PSIP1	O75475	PSIP1_O75475_immune_respon	Immune response	0.000554263	0.0957116	0.995381	0.997418	0.0702855	0.0841132	0.403584	0.552736	-0.17613	0.0720891	0.0147871	0.039902	-0.151588	0.0575206	0.00858	0.0327708

## Sheet: ESM 3
ESM Table 3. Variance explained in the RISC dataset using the ULSAM trained models
Models	Only RISC Males		Full RISC dataset
	Continuous (R2)	Binary (AUC)	Continuous (R2)	Binary (AUC)
Covariates (Center-Age-Sex-BMI-Lipids-SBP)	0.254 (0.201-0.320)	0.793 (0.747-0.837)	0.251 (0.210-0.300)	0.779 (0.749-0.808)
Model 1 (Only Proteins)	0.452 (0.402-0.511)	0.815 (0.766-0.855)	0.345 (0.297-0.386)	0.761 (0.727-0.792)
Model 3 (Proteins + BMI,Lipids,SBP)	0.381 (0.328-0.443)	0.826 (0.788-0.867)	0.370 (0.331-0.416)	0.815 (0.786-0.843)

## Sheet: ESM 4
ESM Table 4. Variance explained (R2) using M as a continuous variable and area under the ROC Curve (AUC) statistic using M as a binary variable including the Homeostatic Model Assessment for Insulin Resistance (HOMA-IR) index in the LASSO regression models.
	RISC		ULSAM
Variables	Continuous (R2)	Binary (AUC)	Continuous (R2)	Binary (AUC)
Model 1. recruitment center-Age-Sex-BMI-Lipids-SBP-HOMA-IR (clinical covariates alone)	0.330 (0.269-0.407)	0.838 (0.786-0.889)	0.430 (0.344-0.533)	0.812 (0.747-0.875)
Model 2. Proteins + rexruitment center-Age-Sex-BMI-Lipids-SBP-HOMA-IR (clinical covariates alone + proteins)	0.469 (0.400-0.555)	0.856 (0.816-0.906)	0.566 (0.477-0.635)	0.821 (0.753-0.884)

## Sheet: ESM 5
ESM Table 5. Full cross-tabulations of observed and predicted M-values by class (lowest quartile = case, rest = non-case) and additional diagnostic tests proportions.
M binary
RISC
Proteins				Center-Age-Sex-BMI				Center-Age-Sex-BMI-Proteins				Center-Age-Sex-BMI-Lipids-SBP				Center-Age-Sex-BMI-Lipids-SBP-Proteins				BMI-Lipids-SBP				BMI-Lipids-SBP-Proteins
TRUE				TRUE				TRUE				TRUE				TRUE				TRUE				TRUE
Predicted	TRUE	FALSE	Total	Predicted	TRUE	FALSE	Total	Predicted	TRUE	FALSE	Total	Predicted	TRUE	FALSE	Total	Predicted	TRUE	FALSE	Total	Predicted	TRUE	FALSE	Total	Predicted	TRUE	FALSE	Total
TRUE	208	39	247	TRUE	213	57	270	TRUE	197	33	230	TRUE	211	54	265	TRUE	197	40	237	TRUE	211	55	266	TRUE	200	37	237
FALSE	8	33	41	FALSE	3	15	18	FALSE	19	39	58	FALSE	4	18	22	FALSE	18	32	50	FALSE	4	17	21	FALSE	15	35	50
Total	216	72	288	Total	216	72	288	Total	216	72	288	Total	215	72	287	Total	215	72	287	Total	215	72	287	Total	215	72	287
Accuracy	0.837 (0.789-0.877)			Accuracy	0.792 (0.740-0.837)			Accuracy	0.819 (0.770-0.862)			Accuracy	0.798 (0.746-0.843)			Accuracy	0.798 (0.746-0.843)			Accuracy	0.794 (0.743-0.839)			Accuracy	0.819 (0.769-0.862)
No Information Rate	0.75			No Information Rate	0.75			No Information Rate	0.75			No Information Rate	0.7491			No Information Rate	0.7491			No Information Rate	0.7491			No Information Rate	0.7491
P-Value [Acc > NIR]	0.0002555			P-Value [Acc > NIR]	0.05669			P-Value [Acc > NIR]	0.003126			P-Value [Acc > NIR]	0.03085			P-Value [Acc > NIR]	0.030851			P-Value [Acc > NIR]	0.04217			P-Value [Acc > NIR]	0.003113
Kappa	0.4919			Kappa	0.2593			Kappa	0.4851			Kappa	0.3009			Kappa	0.4015			Kappa	0.2845			Kappa	0.4634
Mcnemar's Test P value	1.209e-05			Mcnemar's Test P value	7.795e-12			Mcnemar's Test P value	0.071423			Mcnemar's Test P value	1.243e-10			Mcnemar's Test P value	0.005826			Mcnemar's Test P value	7.543e-11			Mcnemar's Test P value	0.003589
Sensitivity	0.4583			Sensitivity	0.20833			Sensitivity	0.5417			Sensitivity	0.25			Sensitivity	0.4444			Sensitivity	0.23611			Sensitivity	0.4861
Specificity	0.963			Specificity	0.98611			Specificity	0.912			Specificity	0.9814			Specificity	0.9163			Specificity	0.9814			Specificity	0.9302
Pos Pred Value	0.8049			Pos Pred Value	0.83333			Pos Pred Value	0.6724			Pos Pred Value	0.8182			Pos Pred Value	0.64			Pos Pred Value	0.80952			Pos Pred Value	0.7
Neg Pred Value	0.8421			Neg Pred Value	0.78889			Neg Pred Value	0.8565			Neg Pred Value	0.7962			Neg Pred Value	0.8312			Neg Pred Value	0.79323			Neg Pred Value	0.8439
Prevalence	0.25			Prevalence	0.25			Prevalence	0.25			Prevalence	0.25087			Prevalence	0.2509			Prevalence	0.25087			Prevalence	0.2509
Detection Rate	0.1146			Detection Rate	0.05208			Detection Rate	0.1354			Detection Rate	0.06272			Detection Rate	0.1115			Detection Rate	0.05923			Detection Rate	0.122
Detection Prevalence	0.1424			Detection Prevalence	0.0625			Detection Prevalence	0.2014			Detection Prevalence	0.07666			Detection Prevalence	0.1742			Detection Prevalence	0.07317			Detection Prevalence	0.1742
Balanced Accuracy	0.7106			Balanced Accuracy	0.59722			Balanced Accuracy	0.7269			Balanced Accuracy	0.6157			Balanced Accuracy	0.6804			Balanced Accuracy	0.60875			Balanced Accuracy	0.7082
M binary
ULSAM
Proteins				Center-Age-Sex-BMI				Center-Age-Sex-BMI-Proteins				Center-Age-Sex-BMI-Lipids-SBP				Center-Age-Sex-BMI-Lipids-SBP-Proteins				BMI-Lipids-SBP				BMI-Lipids-SBP-Proteins
TRUE				TRUE				TRUE				TRUE				TRUE				TRUE				TRUE
Predicted	TRUE	FALSE	Total	Predicted	TRUE	FALSE	Total	Predicted	TRUE	FALSE	Total	Predicted	TRUE	FALSE	Total	Predicted	TRUE	FALSE	Total	Predicted	TRUE	FALSE	Total	Predicted	TRUE	FALSE	Total
TRUE	160	42	202	TRUE	166	50	216	TRUE	16	36	198	TRUE	165	47	212	TRUE	164	30	194	TRUE	165	46	211	TRUE	164	30	194
FALSE	6	14	20	FALSE	0	6	6	FALSE	4	20	24	FALSE	1	8	9	FALSE	2	25	27	FALSE	1	9	10	FALSE	2	25	27
Total	166	56	222	Total	166	56	222	Total	166	56	222	Total	166	55	221	Total	166	55	221	Total	166	55	221	Total	166	55	221
Accuracy	0.784 (0.724-0.835)			Accuracy	0.775 (0.714-0.828)			Accuracy	0.820 (0.763-0.868)			Accuracy	0.783 (0.723-0.834)			Accuracy	0.855 (0.802-0.898)			Accuracy	0.787 (0.727-0.839)			Accuracy	0.855 (0.802-0.898)
No Information Rate	0.7477			No Information Rate	0.7477			No Information Rate	0.7477			No Information Rate	0.7511			No Information Rate	0.7511			No Information Rate	0.7511			No Information Rate	0.7511
P-Value [Acc > NIR]	0.1222			P-Value [Acc > NIR]	0.1987			P-Value [Acc > NIR]	0.006814			P-Value [Acc > NIR]	0.1558			P-Value [Acc > NIR]	0.0001124			P-Value [Acc > NIR]	0.1206			P-Value [Acc > NIR]	0.0001124
Kappa	0.2717			Kappa	0.1522			Kappa	0.4108			Kappa	0.1936			Kappa	0.5333			Kappa	0.217			Kappa	0.5333
Mcnemar's Test P value	4.376e-07			Mcnemar's Test P value	4.219e-12			Mcnemar's Test P value	9.509e-07			Mcnemar's Test P value	8.293e-11			Mcnemar's Test P value	1.815e-06			Mcnemar's Test P value	1.38e-10			Mcnemar's Test P value	1.815e-06
Sensitivity	0.25			Sensitivity	0.10714			Sensitivity	0.35714			Sensitivity	0.14545			Sensitivity	0.4545			Sensitivity	0.16364			Sensitivity	0.4545
Specificity	0.96386			Specificity	1			Specificity	0.9759			Specificity	0.99398			Specificity	0.988			Specificity	0.99398			Specificity	0.988
Pos Pred Value	0.7			Pos Pred Value	1			Pos Pred Value	0.83333			Pos Pred Value	0.88889			Pos Pred Value	0.9259			Pos Pred Value	0.9			Pos Pred Value	0.9259
Neg Pred Value	0.79208			Neg Pred Value	0.76852			Neg Pred Value	0.81818			Neg Pred Value	0.7783			Neg Pred Value	0.8454			Neg Pred Value	0.78199			Neg Pred Value	0.8454
Prevalence	0.25225			Prevalence	0.25225			Prevalence	0.25225			Prevalence	0.24887			Prevalence	0.2489			Prevalence	0.24887			Prevalence	0.2489
Detection Rate	0.06306			Detection Rate	0.02703			Detection Rate	0.09009			Detection Rate	0.0362			Detection Rate	0.1131			Detection Rate	0.04072			Detection Rate	0.1131
Detection Prevalence	0.09009			Detection Prevalence	0.02703			Detection Prevalence	0.10811			Detection Prevalence	0.04072			Detection Prevalence	0.1222			Detection Prevalence	0.04525			Detection Prevalence	0.1222
Balanced Accuracy	0.60693			Balanced Accuracy	0.55357			Balanced Accuracy	0.66652			Balanced Accuracy	0.56972			Balanced Accuracy	0.7212			Balanced Accuracy	0.57881			Balanced Accuracy	0.7212
M Binary
RISC -> ULSAM
Proteins				BMI-Lipids-SBP				BMI-Lipids-SBP-Proteins
TRUE				TRUE				TRUE
Predicted	TRUE	FALSE	Total	Predicted	TRUE	FALSE	Total	Predicted	TRUE	FALSE	Total
TRUE	549	131	680	TRUE	556	172	728	TRUE	550	144	694
FALSE	9	56	65	FALSE	2	14	16	FALSE	8	42	50
Total	558	187	745	Total	558	186	744	Total	558	186	744
Accuracy	0.812 (0.782-0.839)			Accuracy	0.766 (0.734-0.796)			Accuracy	0.800 (0.765-0.824)
No Information Rate	0.749			No Information Rate	0.75			No Information Rate	0.75
P-Value [Acc > NIR]	2.604e-05			P-Value [Acc > NIR]	0.1652			P-Value [Acc > NIR]	0.001917
Kappa	0.3618			Kappa	0.1031			Kappa	0.2796
Mcnemar's Test P value	< 2.2e-16			Mcnemar's Test P value	<2e-16			Mcnemar's Test P value	< 2.2e-16
Sensitivity	0.29947			Sensitivity	0.07527			Sensitivity	0.22581
Specificity	0.98387			Specificity	0.99642			Specificity	0.98566
Pos Pred Value	0.86154			Pos Pred Value	0.875			Pos Pred Value	0.84
Neg Pred Value	0.80735			Neg Pred Value	0.76374			Neg Pred Value	0.79251
Prevalence	0.25101			Prevalence	0.25			Prevalence	0.25
Detection Rate	0.07517			Detection Rate	0.01882			Detection Rate	0.05645
Detection Prevalence	0.08725			Detection Prevalence	0.02151			Detection Prevalence	0.0672
Balanced Accuracy	0.64167			Balanced Accuracy	0.53584			Balanced Accuracy	0.60573
M Binary
ULSAM -> RISC
Proteins				BMI-Lipids-SBP				BMI-Lipids-SBP-Proteins
TRUE				TRUE				TRUE
Predicted	TRUE	FALSE	Total	Predicted	TRUE	FALSE	Total	Predicted	TRUE	FALSE	Total
TRUE	682	167	849	TRUE	697	189	886	TRUE	658	125	783
FALSE	42	75	117	FALSE	22	51	73	FALSE	61	115	176
Total	724	242	966	Total	19	240	959	Total	719	240	959
Accuracy	0.784 (0.755-0.808)			Accuracy	0.780 (0.751-0.806)			Accuracy	0.806 (0.780-0.831)
No Information Rate	0.7495			No Information Rate	0.7497			No Information Rate	0.7497
P-Value [Acc > NIR]	0.007234			P-Value [Acc > NIR]	0.01586			P-Value [Acc > NIR]	2.124e-05
Kappa	0.3042			Kappa	0.2368			Kappa	0.4328
Mcnemar's Test P value	< 2.2e-16			Mcnemar's Test P value	< 2e-16			Mcnemar's Test P value	3.849e-06
Sensitivity	0.30992			Sensitivity	0.2125			Sensitivity	0.4792
Specificity	0.94199			Specificity	0.9694			Specificity	0.9152
Pos Pred Value	0.64103			Pos Pred Value	0.69863			Pos Pred Value	0.6534
Neg Pred Value	0.8033			Neg Pred Value	0.78668			Neg Pred Value	0.8404
Prevalence	0.25052			Prevalence	0.25026			Prevalence	0.2503
Detection Rate	0.07764			Detection Rate	0.05318			Detection Rate	0.1199
Detection Prevalence	0.12112			Detection Prevalence	0.07612			Detection Prevalence	0.1835
Balanced Accuracy	0.62595			Balanced Accuracy	0.59095			Balanced Accuracy	0.6972

## Sheet: ESM 6
ESM Table 6. Variance explained (R2) using M as a continuous variable and area under the ROC Curve (AUC) statistic using M as a binary variable excluding proteins with values below the lower limit of detetction (LOD) at progressively more stringent cutoffs for removal of proteins.
		RISC					ULSAM
Excluding all proteins with 25% or more LOD	Number of proteins	Continuous (R2)	Binary (AUC)	Delta R2	Delta AUC	Number of proteins	Continuous (R2)	Binary (AUC)	Delta R2	Delta AUC
Covariates (Center-Age-Sex-BMI-Lipids-SBP)	-	0.237 (0.178-0.303)	0.773 (0.718-0.828)			-	0.443 (0.360-0.530)	0.834 (0.768-0.898)
Model 1 (Only Proteins)	664	0.483 (0.417-0.567)	0.862 (0.820-0.907)	0.245854	0.0887634	736	0.560 (0.493-0.635)	0.859 (0.807-0.904)	0.117598	0.0253311
Model 3 (Proteins + Age,Sex,Center,BMI,Lipids,SBP)	664	0.466 (0.380-0.545)	0.800 (0.752-0.864)	0.228516	0.0352037	736	0.590 (0.518-0.659)	0.874 (0.824-0.922)	0.147183	0.0401151
Excluding all proteins with 10% or more LOD
Covariates (Center-Age-Sex-BMI-Lipids-SBP)	-	0.237 (0.178-0.303)	0.773 (0.718-0.828)			-	0.443 (0.360-0.530)	0.834 (0.768-0.898)
Model 1 (Only Proteins)	623	0.494 (0.430-0.577)	0.862 (0.818-0.907)	0.256769	0.0889743	699	0.560 (0.493-0.635)	0.859 (0.807-0.905)	0.117598	0.0252091
Model 3 (Proteins + Age,Sex,Center,BMI,Lipids,SBP)	623	0.466 (0.382-0.542)	0.809 (0.752-0.864)	0.228942	0.0352037	699	0.590 (0.518-0.659)	0.876 (0.834-0.933)	0.147183	0.0427053
Excluding all proteins with 3% or more LOD
Covariates (Center-Age-Sex-BMI-Lipids-SBP)	-	0.237 (0.178-0.303)	0.773 (0.718-0.828)			-	0.443 (0.360-0.530)	0.834 (0.768-0.898)
Model 1 (Only Proteins)	571	0.500 (0.433-0.582)	0.862 (0.818-0.907)	0.263014	0.0889743	641	0.545 (0.468-0.609)	0.850 (0.800-0.903)	0.102927	0.0161845
Model 3 (Proteins + Age,Sex,Center,BMI,Lipids,SBP)	571	0.464 (0.379-0.538)	0.809 (0.752-0.864)	0.226487	0.0352037	641	0.529 (0.445-0.602)	0.854 (0.799-0.909)	0.0860798	0.0204812
Delta is the difference between either the R2 or the AUCs for the model restricted to clinical covariates compared to AUC in the models including proteins.

## Sheet: ESM 7
ESM Table 7. Proteins selected by LASSO and their LASSO derived multivariable effect by linear (for continuous M-value) or logistic (for binary M-value) regression for all models tested in the Relationship between Insulin Sensitivity and Cardiovascular disease (RISC) and Uppsala Longitudinal Study of Adult Men (ULSAM) cohorts. Positive effect reflects the mean increase in M value per standard dev…
Type of analyses*	Phenotype	Model	Cohort	Protein Selected by LASSO	Multivariate Effect (LASSO model)	Absolute Values of Multivariate Effect (LASSO model)	Total times protein selected in main analyses**
Main	Continuous	Model 2 (Proteins + Age,Sex,Center,BMI)	RISC	IGFBP_2_P18065_cardio_iii	0.564176	0.564176	16
Main	Continuous	Model 1 (Only Proteins)	RISC	IGFBP_2_P18065_cardio_iii	0.55485	0.55485	16
Main	Continuous	Model 3 (Proteins + Age,Sex,Center,BMI,Lipids,SBP)	RISC	IGFBP_2_P18065_cardio_iii	0.434064	0.434064	16
Main	Continuous	Model 1 (Only Proteins)	ULSAM	IGFBP_2_P18065_cardio_iii	0.301913	0.301913	16
Main	Continuous	Model 3 (Proteins + Age,Sex,Center,BMI,Lipids,SBP)	ULSAM	IGFBP_2_P18065_cardio_iii	0.288864	0.288864	16
Main	Continuous	Model 2 (Proteins + Age,Sex,Center,BMI)	ULSAM	IGFBP_2_P18065_cardio_iii	0.269902	0.269902	16
Main	Continuous	Model 4 (Proteins + BMI,Lipids,SBP)	RISC	IGFBP_2_P18065_cardio_iii	0.42515	0.42515	16
Main	Continuous	Model 4 (Proteins + BMI,Lipids,SBP)	ULSAM	IGFBP_2_P18065_cardio_iii	0.29788	0.29788	16
Main	Binary	Model 1 (Only Proteins)	ULSAM	IGFBP_2_P18065_cardio_iii	0.171449	0.171449	16
Main	Binary	Model 2 (Proteins + Age,Sex,Center,BMI)	RISC	IGFBP_2_P18065_cardio_iii	0.440622	0.440622	16
Main	Binary	Model 3 (Proteins + Age,Sex,Center,BMI,Lipids,SBP)	RISC	IGFBP_2_P18065_cardio_iii	0.421378	0.421378	16
Main	Binary	Model 1 (Only Proteins)	RISC	IGFBP_2_P18065_cardio_iii	0.356407	0.356407	16
Main	Binary	Model 4 (Proteins + BMI,Lipids,SBP)	RISC	IGFBP_2_P18065_cardio_iii	0.3037	0.3037	16
Main	Binary	Model 3 (Proteins + Age,Sex,Center,BMI,Lipids,SBP)	ULSAM	IGFBP_2_P18065_cardio_iii	0.128934	0.128934	16
Main	Binary	Model 4 (Proteins + BMI,Lipids,SBP)	ULSAM	IGFBP_2_P18065_cardio_iii	0.124811	0.124811	16
Main	Binary	Model 2 (Proteins + Age,Sex,Center,BMI)	ULSAM	IGFBP_2_P18065_cardio_iii	0.0932308	0.0932308	16
Main	Continuous	Model 1 (Only Proteins)	ULSAM	LEP_P41159_cardio_ii	-0.659168	0.659168	13
Main	Continuous	Model 2 (Proteins + Age,Sex,Center,BMI)	ULSAM	LEP_P41159_cardio_ii	-0.39131	0.39131	13
Main	Continuous	Model 3 (Proteins + Age,Sex,Center,BMI,Lipids,SBP)	ULSAM	LEP_P41159_cardio_ii	-0.300142	0.300142	13
Main	Continuous	Model 3 (Proteins + Age,Sex,Center,BMI,Lipids,SBP)	RISC	LEP_P41159_cardio_ii	-0.300055	0.300055	13
Main	Continuous	Model 1 (Only Proteins)	RISC	LEP_P41159_cardio_ii	-0.151825	0.151825	13
Main	Continuous	Model 2 (Proteins + Age,Sex,Center,BMI)	RISC	LEP_P41159_cardio_ii	-0.0836693	0.0836693	13
Main	Continuous	Model 4 (Proteins + BMI,Lipids,SBP)	ULSAM	LEP_P41159_cardio_ii	-0.296511	0.296511	13
Main	Continuous	Model 4 (Proteins + BMI,Lipids,SBP)	RISC	LEP_P41159_cardio_ii	-0.106131	0.106131	13
Main	Binary	Model 1 (Only Proteins)	ULSAM	LEP_P41159_cardio_ii	-0.798049	0.798049	13
Main	Binary	Model 3 (Proteins + Age,Sex,Center,BMI,Lipids,SBP)	ULSAM	LEP_P41159_cardio_ii	-0.299184	0.299184	13
Main	Binary	Model 4 (Proteins + BMI,Lipids,SBP)	ULSAM	LEP_P41159_cardio_ii	-0.297687	0.297687	13
Main	Binary	Model 2 (Proteins + Age,Sex,Center,BMI)	ULSAM	LEP_P41159_cardio_ii	-0.264218	0.264218	13
Main	Binary	Model 1 (Only Proteins)	RISC	LEP_P41159_cardio_ii	-0.0300947	0.0300947	13
Main	Continuous	Model 3 (Proteins + Age,Sex,Center,BMI,Lipids,SBP)	RISC	RTN4R_Q9BZR6_metabo	-0.103758	0.103758	12
Main	Continuous	Model 1 (Only Proteins)	RISC	RTN4R_Q9BZR6_metabo	-0.098969	0.098969	12
Main	Continuous	Model 2 (Proteins + Age,Sex,Center,BMI)	ULSAM	RTN4R_Q9BZR6_metabo	-0.0937341	0.0937341	12
Main	Continuous	Model 1 (Only Proteins)	ULSAM	RTN4R_Q9BZR6_metabo	-0.0919991	0.0919991	12
Main	Continuous	Model 2 (Proteins + Age,Sex,Center,BMI)	RISC	RTN4R_Q9BZR6_metabo	-0.0650037	0.0650037	12
Main	Continuous	Model 3 (Proteins + Age,Sex,Center,BMI,Lipids,SBP)	ULSAM	RTN4R_Q9BZR6_metabo	-0.055474	0.055474	12
Main	Continuous	Model 4 (Proteins + BMI,Lipids,SBP)	RISC	RTN4R_Q9BZR6_metabo	-0.130753	0.130753	12
Main	Continuous	Model 4 (Proteins + BMI,Lipids,SBP)	ULSAM	RTN4R_Q9BZR6_metabo	-0.0536052	0.0536052	12
Main	Binary	Model 1 (Only Proteins)	ULSAM	RTN4R_Q9BZR6_metabo	-0.066054	0.066054	12
Main	Binary	Model 1 (Only Proteins)	RISC	RTN4R_Q9BZR6_metabo	-0.0266519	0.0266519	12
Main	Binary	Model 2 (Proteins + Age,Sex,Center,BMI)	ULSAM	RTN4R_Q9BZR6_metabo	-0.0200255	0.0200255	12
Main	Binary	Model 3 (Proteins + Age,Sex,Center,BMI,Lipids,SBP)	ULSAM	RTN4R_Q9BZR6_metabo	-0.0016953	0.0016953	12
Main	Continuous	Model 4 (Proteins + BMI,Lipids,SBP)	ULSAM	ADGRG1_Q9Y653_organ_damage	-0.113144	0.113144	11
Main	Continuous	Model 4 (Proteins + BMI,Lipids,SBP)	RISC	ADGRG1_Q9Y653_organ_damage	-0.050359	0.050359	11
Main	Continuous	Model 1 (Only Proteins)	ULSAM	ADGRG1_Q9Y653_organ_damage	-0.14129	0.14129	11
Main	Continuous	Model 3 (Proteins + Age,Sex,Center,BMI,Lipids,SBP)	ULSAM	ADGRG1_Q9Y653_organ_damage	-0.11903	0.11903	11
Main	Continuous	Model 2 (Proteins + Age,Sex,Center,BMI)	ULSAM	ADGRG1_Q9Y653_organ_damage	-0.104127	0.104127	11
Main	Continuous	Model 3 (Proteins + Age,Sex,Center,BMI,Lipids,SBP)	RISC	ADGRG1_Q9Y653_organ_damage	-0.0518907	0.0518907	11
Main	Continuous	Model 2 (Proteins + Age,Sex,Center,BMI)	RISC	ADGRG1_Q9Y653_organ_damage	-0.00356869	0.00356869	11
Main	Binary	Model 1 (Only Proteins)	ULSAM	ADGRG1_Q9Y653_organ_damage	-0.126781	0.126781	11
Main	Binary	Model 4 (Proteins + BMI,Lipids,SBP)	ULSAM	ADGRG1_Q9Y653_organ_damage	-0.123653	0.123653	11
Main	Binary	Model 3 (Proteins + Age,Sex,Center,BMI,Lipids,SBP)	ULSAM	ADGRG1_Q9Y653_organ_damage	-0.119941	0.119941	11
Main	Binary	Model 2 (Proteins + Age,Sex,Center,BMI)	ULSAM	ADGRG1_Q9Y653_organ_damage	-0.0561574	0.0561574	11
Main	Continuous	Model 3 (Proteins + Age,Sex,Center,BMI,Lipids,SBP)	RISC	INHBC_P55103_develo	-0.114923	0.114923	10
Main	Continuous	Model 2 (Proteins + Age,Sex,Center,BMI)	ULSAM	INHBC_P55103_develo	-0.0519665	0.0519665	10
Main	Continuous	Model 1 (Only Proteins)	ULSAM	INHBC_P55103_develo	-0.0405396	0.0405396	10
Main	Continuous	Model 3 (Proteins + Age,Sex,Center,BMI,Lipids,SBP)	ULSAM	INHBC_P55103_develo	-0.0318485	0.0318485	10
Main	Continuous	Model 1 (Only Proteins)	RISC	INHBC_P55103_develo	-0.00247026	0.00247026	10
Main	Continuous	Model 4 (Proteins + BMI,Lipids,SBP)	RISC	INHBC_P55103_develo	-0.118733	0.118733	10
Main	Continuous	Model 4 (Proteins + BMI,Lipids,SBP)	ULSAM	INHBC_P55103_develo	-0.0347277	0.0347277	10
Main	Binary	Model 4 (Proteins + BMI,Lipids,SBP)	ULSAM	INHBC_P55103_develo	-0.00928407	0.00928407	10
Main	Binary	Model 3 (Proteins + Age,Sex,Center,BMI,Lipids,SBP)	ULSAM	INHBC_P55103_develo	-0.00726906	0.00726906	10
Main	Binary	Model 2 (Proteins + Age,Sex,Center,BMI)	ULSAM	INHBC_P55103_develo	-0.00355215	0.00355215	10
Main	Continuous	Model 1 (Only Proteins)	ULSAM	LPL_P06858_cardio_ii	0.147671	0.147671	10
Main	Continuous	Model 3 (Proteins + Age,Sex,Center,BMI,Lipids,SBP)	ULSAM	LPL_P06858_cardio_ii	0.144936	0.144936	10
Main	Continuous	Model 1 (Only Proteins)	RISC	LPL_P06858_cardio_ii	0.140219	0.140219	10
Main	Continuous	Model 2 (Proteins + Age,Sex,Center,BMI)	ULSAM	LPL_P06858_cardio_ii	0.13717	0.13717	10
Main	Continuous	Model 2 (Proteins + Age,Sex,Center,BMI)	RISC	LPL_P06858_cardio_ii	0.135742	0.135742	10
Main	Continuous	Model 3 (Proteins + Age,Sex,Center,BMI,Lipids,SBP)	RISC	LPL_P06858_cardio_ii	0.106576	0.106576	10
Main	Continuous	Model 4 (Proteins + BMI,Lipids,SBP)	ULSAM	LPL_P06858_cardio_ii	0.137452	0.137452	10
Main	Continuous	Model 4 (Proteins + BMI,Lipids,SBP)	RISC	LPL_P06858_cardio_ii	0.126253	0.126253	10
Main	Binary	Model 1 (Only Proteins)	RISC	LPL_P06858_cardio_ii	0.109581	0.109581	10
Main	Binary	Model 2 (Proteins + Age,Sex,Center,BMI)	RISC	LPL_P06858_cardio_ii	0.0836589	0.0836589	10
Main	Continuous	Model 1 (Only Proteins)	RISC	FABP4_P15090_cardio_iii	-0.458006	0.458006	9
Main	Continuous	Model 2 (Proteins + Age,Sex,Center,BMI)	RISC	FABP4_P15090_cardio_iii	-0.251598	0.251598	9
Main	Continuous	Model 3 (Proteins + Age,Sex,Center,BMI,Lipids,SBP)	RISC	FABP4_P15090_cardio_iii	-0.150813	0.150813	9
Main	Continuous	Model 3 (Proteins + Age,Sex,Center,BMI,Lipids,SBP)	ULSAM	FABP4_P15090_cardio_iii	-0.121391	0.121391	9
Main	Continuous	Model 1 (Only Proteins)	ULSAM	FABP4_P15090_cardio_iii	-0.0992156	0.0992156	9
Main	Continuous	Model 2 (Proteins + Age,Sex,Center,BMI)	ULSAM	FABP4_P15090_cardio_iii	-0.0831306	0.0831306	9
Main	Continuous	Model 4 (Proteins + BMI,Lipids,SBP)	ULSAM	FABP4_P15090_cardio_iii	-0.12697	0.12697	9
Main	Continuous	Model 4 (Proteins + BMI,Lipids,SBP)	RISC	FABP4_P15090_cardio_iii	-0.118036	0.118036	9
Main	Binary	Model 1 (Only Proteins)	RISC	FABP4_P15090_cardio_iii	-0.377458	0.377458	9
Main	Continuous	Model 2 (Proteins + Age,Sex,Center,BMI)	ULSAM	HAOX1_Q9UJM8_cardio_ii	-0.0819317	0.0819317	9
Main	Continuous	Model 3 (Proteins + Age,Sex,Center,BMI,Lipids,SBP)	ULSAM	HAOX1_Q9UJM8_cardio_ii	-0.0759217	0.0759217	9
Main	Continuous	Model 3 (Proteins + Age,Sex,Center,BMI,Lipids,SBP)	RISC	HAOX1_Q9UJM8_cardio_ii	-0.0431248	0.0431248	9
Main	Continuous	Model 2 (Proteins + Age,Sex,Center,BMI)	RISC	HAOX1_Q9UJM8_cardio_ii	-0.0185738	0.0185738	9
Main	Continuous	Model 4 (Proteins + BMI,Lipids,SBP)	ULSAM	HAOX1_Q9UJM8_cardio_ii	-0.0766223	0.0766223	9
Main	Continuous	Model 4 (Proteins + BMI,Lipids,SBP)	RISC	HAOX1_Q9UJM8_cardio_ii	-0.061599	0.061599	9
Main	Binary	Model 3 (Proteins + Age,Sex,Center,BMI,Lipids,SBP)	ULSAM	HAOX1_Q9UJM8_cardio_ii	-0.0585035	0.0585035	9
Main	Binary	Model 4 (Proteins + BMI,Lipids,SBP)	ULSAM	HAOX1_Q9UJM8_cardio_ii	-0.052126	0.052126	9
Main	Continuous	Model 1 (Only Proteins)	ULSAM	HAOX1_Q9UJM8_cardio_ii	-0.0745454	0.0745454	9
Main	Continuous	Model 1 (Only Proteins)	ULSAM	IL_1ra_P18510_cardio_ii	-0.112435	0.112435	9
Main	Continuous	Model 2 (Proteins + Age,Sex,Center,BMI)	ULSAM	IL_1ra_P18510_cardio_ii	-0.106024	0.106024	9
Main	Continuous	Model 3 (Proteins + Age,Sex,Center,BMI,Lipids,SBP)	ULSAM	IL_1ra_P18510_cardio_ii	-0.062438	0.062438	9
Main	Continuous	Model 4 (Proteins + BMI,Lipids,SBP)	ULSAM	IL_1ra_P18510_cardio_ii	-0.0644451	0.0644451	9
Main	Binary	Model 4 (Proteins + BMI,Lipids,SBP)	ULSAM	IL_1ra_P18510_cardio_ii	-0.256326	0.256326	9
Main	Binary	Model 2 (Proteins + Age,Sex,Center,BMI)	ULSAM	IL_1ra_P18510_cardio_ii	-0.255648	0.255648	9
Main	Binary	Model 3 (Proteins + Age,Sex,Center,BMI,Lipids,SBP)	ULSAM	IL_1ra_P18510_cardio_ii	-0.253825	0.253825	9
Main	Binary	Model 3 (Proteins + Age,Sex,Center,BMI,Lipids,SBP)	RISC	IL_1ra_P18510_cardio_ii	-0.0368185	0.0368185	9
Main	Binary	Model 1 (Only Proteins)	ULSAM	IL_1ra_P18510_cardio_ii	-0.253667	0.253667	9
Main	Continuous	Model 4 (Proteins + BMI,Lipids,SBP)	ULSAM	ANGPTL4_Q9BY76_develo	-0.128838	0.128838	8
Main	Continuous	Model 4 (Proteins + BMI,Lipids,SBP)	RISC	ANGPTL4_Q9BY76_develo	-0.0775448	0.0775448	8
Main	Continuous	Model 3 (Proteins + Age,Sex,Center,BMI,Lipids,SBP)	ULSAM	ANGPTL4_Q9BY76_develo	-0.116808	0.116808	8
Main	Continuous	Model 1 (Only Proteins)	ULSAM	ANGPTL4_Q9BY76_develo	-0.0890944	0.0890944	8
Main	Continuous	Model 1 (Only Proteins)	RISC	ANGPTL4_Q9BY76_develo	-0.0830259	0.0830259	8
Main	Continuous	Model 2 (Proteins + Age,Sex,Center,BMI)	ULSAM	ANGPTL4_Q9BY76_develo	-0.0806415	0.0806415	8
Main	Continuous	Model 3 (Proteins + Age,Sex,Center,BMI,Lipids,SBP)	RISC	ANGPTL4_Q9BY76_develo	-0.0650512	0.0650512	8
Main	Continuous	Model 2 (Proteins + Age,Sex,Center,BMI)	RISC	ANGPTL4_Q9BY76_develo	-0.02789	0.02789	8
Main	Continuous	Model 1 (Only Proteins)	RISC	CLEC4A_Q9UMR7_immune_respon	0.116163	0.116163	8
Main	Continuous	Model 2 (Proteins + Age,Sex,Center,BMI)	RISC	CLEC4A_Q9UMR7_immune_respon	0.0651339	0.0651339	8
Main	Continuous	Model 3 (Proteins + Age,Sex,Center,BMI,Lipids,SBP)	RISC	CLEC4A_Q9UMR7_immune_respon	0.045694	0.045694	8
Main	Continuous	Model 2 (Proteins + Age,Sex,Center,BMI)	ULSAM	CLEC4A_Q9UMR7_immune_respon	0.0261964	0.0261964	8
Main	Continuous	Model 1 (Only Proteins)	ULSAM	CLEC4A_Q9UMR7_immune_respon	0.0210112	0.0210112	8
Main	Continuous	Model 3 (Proteins + Age,Sex,Center,BMI,Lipids,SBP)	ULSAM	CLEC4A_Q9UMR7_immune_respon	0.011274	0.011274	8
Main	Continuous	Model 4 (Proteins + BMI,Lipids,SBP)	RISC	CLEC4A_Q9UMR7_immune_respon	0.0467359	0.0467359	8
Main	Continuous	Model 4 (Proteins + BMI,Lipids,SBP)	ULSAM	CLEC4A_Q9UMR7_immune_respon	0.00875305	0.00875305	8
Main	Continuous	Model 1 (Only Proteins)	RISC	PRCP_P42785_cardio	-0.163046	0.163046	8
Main	Continuous	Model 2 (Proteins + Age,Sex,Center,BMI)	RISC	PRCP_P42785_cardio	-0.145268	0.145268	8
Main	Continuous	Model 3 (Proteins + Age,Sex,Center,BMI,Lipids,SBP)	RISC	PRCP_P42785_cardio	-0.0680508	0.0680508	8
Main	Continuous	Model 4 (Proteins + BMI,Lipids,SBP)	RISC	PRCP_P42785_cardio	-0.0710969	0.0710969	8
Main	Binary	Model 2 (Proteins + Age,Sex,Center,BMI)	RISC	PRCP_P42785_cardio	-0.110377	0.110377	8
Main	Binary	Model 1 (Only Proteins)	RISC	PRCP_P42785_cardio	-0.0762141	0.0762141	8
Main	Binary	Model 3 (Proteins + Age,Sex,Center,BMI,Lipids,SBP)	RISC	PRCP_P42785_cardio	-0.0676068	0.0676068	8
Main	Binary	Model 4 (Proteins + BMI,Lipids,SBP)	RISC	PRCP_P42785_cardio	-0.0341277	0.0341277	8
Main	Continuous	Model 3 (Proteins + Age,Sex,Center,BMI,Lipids,SBP)	RISC	TNFRSF10C_O14798_cardio_iii	-0.0728273	0.0728273	8
Main	Continuous	Model 2 (Proteins + Age,Sex,Center,BMI)	RISC	TNFRSF10C_O14798_cardio_iii	-0.0597904	0.0597904	8
Main	Continuous	Model 4 (Proteins + BMI,Lipids,SBP)	RISC	TNFRSF10C_O14798_cardio_iii	-0.0439049	0.0439049	8
Main	Binary	Model 2 (Proteins + Age,Sex,Center,BMI)	RISC	TNFRSF10C_O14798_cardio_iii	-0.0403931	0.0403931	8
Main	Binary	Model 3 (Proteins + Age,Sex,Center,BMI,Lipids,SBP)	ULSAM	TNFRSF10C_O14798_cardio_iii	-0.00857952	0.00857952	8
Main	Binary	Model 1 (Only Proteins)	RISC	TNFRSF10C_O14798_cardio_iii	-0.00827121	0.00827121	8
Main	Binary	Model 4 (Proteins + BMI,Lipids,SBP)	ULSAM	TNFRSF10C_O14798_cardio_iii	-0.00592766	0.00592766	8
Main	Binary	Model 3 (Proteins + Age,Sex,Center,BMI,Lipids,SBP)	RISC	TNFRSF10C_O14798_cardio_iii	-0.00120094	0.00120094	8
Main	Continuous	Model 4 (Proteins + BMI,Lipids,SBP)	RISC	CA14_Q9ULX7_organ_damage	0.0313999	0.0313999	7
Main	Continuous	Model 4 (Proteins + BMI,Lipids,SBP)	ULSAM	CA14_Q9ULX7_organ_damage	0.0105693	0.0105693	7
Main	Continuous	Model 3 (Proteins + Age,Sex,Center,BMI,Lipids,SBP)	RISC	CA14_Q9ULX7_organ_damage	0.0351097	0.0351097	7
Main	Continuous	Model 1 (Only Proteins)	ULSAM	CA14_Q9ULX7_organ_damage	0.0223026	0.0223026	7
Main	Continuous	Model 3 (Proteins + Age,Sex,Center,BMI,Lipids,SBP)	ULSAM	CA14_Q9ULX7_organ_damage	0.0116071	0.0116071	7
Main	Continuous	Model 2 (Proteins + Age,Sex,Center,BMI)	ULSAM	CA14_Q9ULX7_organ_damage	0.00318397	0.00318397	7
Main	Binary	Model 1 (Only Proteins)	RISC	CA14_Q9ULX7_organ_damage	0.0828727	0.0828727	7
Main	Continuous	Model 4 (Proteins + BMI,Lipids,SBP)	RISC	CD300LG_Q6UXG3_develo	0.195162	0.195162	7
Main	Continuous	Model 3 (Proteins + Age,Sex,Center,BMI,Lipids,SBP)	RISC	CD300LG_Q6UXG3_develo	0.20953	0.20953	7
Main	Continuous	Model 2 (Proteins + Age,Sex,Center,BMI)	RISC	CD300LG_Q6UXG3_develo	0.0261398	0.0261398	7
Main	Continuous	Model 1 (Only Proteins)	RISC	CD300LG_Q6UXG3_develo	0.0170198	0.0170198	7
Main	Continuous	Model 3 (Proteins + Age,Sex,Center,BMI,Lipids,SBP)	ULSAM	CD300LG_Q6UXG3_develo	0.00757309	0.00757309	7
Main	Binary	Model 4 (Proteins + BMI,Lipids,SBP)	RISC	CD300LG_Q6UXG3_develo	0.0987812	0.0987812	7
Main	Binary	Model 3 (Proteins + Age,Sex,Center,BMI,Lipids,SBP)	RISC	CD300LG_Q6UXG3_develo	0.0627708	0.0627708	7
Main	Continuous	Model 1 (Only Proteins)	RISC	FABP2_P12104_cardio_ii	0.184956	0.184956	7
Main	Continuous	Model 2 (Proteins + Age,Sex,Center,BMI)	RISC	FABP2_P12104_cardio_ii	0.149795	0.149795	7
Main	Continuous	Model 3 (Proteins + Age,Sex,Center,BMI,Lipids,SBP)	RISC	FABP2_P12104_cardio_ii	0.129909	0.129909	7
Main	Continuous	Model 4 (Proteins + BMI,Lipids,SBP)	RISC	FABP2_P12104_cardio_ii	0.115766	0.115766	7
Main	Binary	Model 1 (Only Proteins)	RISC	FABP2_P12104_cardio_ii	0.0741478	0.0741478	7
Main	Binary	Model 3 (Proteins + Age,Sex,Center,BMI,Lipids,SBP)	RISC	FABP2_P12104_cardio_ii	0.0445059	0.0445059	7
Main	Binary	Model 4 (Proteins + BMI,Lipids,SBP)	RISC	FABP2_P12104_cardio_ii	0.0154753	0.0154753	7
Main	Continuous	Model 1 (Only Proteins)	RISC	IGFBP_1_P08833_cardio_iii	0.242222	0.242222	7
Main	Continuous	Model 2 (Proteins + Age,Sex,Center,BMI)	RISC	IGFBP_1_P08833_cardio_iii	0.00568375	0.00568375	7
Main	Continuous	Model 1 (Only Proteins)	ULSAM	IGFBP_1_P08833_cardio_iii	0.0559425	0.0559425	7
Main	Binary	Model 1 (Only Proteins)	RISC	IGFBP_1_P08833_cardio_iii	0.293318	0.293318	7
Main	Binary	Model 2 (Proteins + Age,Sex,Center,BMI)	RISC	IGFBP_1_P08833_cardio_iii	0.100105	0.100105	7
Main	Binary	Model 4 (Proteins + BMI,Lipids,SBP)	RISC	IGFBP_1_P08833_cardio_iii	0.0219893	0.0219893	7
Main	Binary	Model 1 (Only Proteins)	ULSAM	IGFBP_1_P08833_cardio_iii	0.148407	0.148407	7
Main	Continuous	Model 3 (Proteins + Age,Sex,Center,BMI,Lipids,SBP)	ULSAM	ITGAV_P06756_oncolo_ii	0.180908	0.180908	7
Main	Continuous	Model 2 (Proteins + Age,Sex,Center,BMI)	ULSAM	ITGAV_P06756_oncolo_ii	0.17122	0.17122	7
Main	Continuous	Model 3 (Proteins + Age,Sex,Center,BMI,Lipids,SBP)	RISC	ITGAV_P06756_oncolo_ii	0.0288986	0.0288986	7
Main	Continuous	Model 1 (Only Proteins)	ULSAM	ITGAV_P06756_oncolo_ii	0.184468	0.184468	7
Main	Continuous	Model 4 (Proteins + BMI,Lipids,SBP)	ULSAM	ITGAV_P06756_oncolo_ii	0.183235	0.183235	7
Main	Binary	Model 3 (Proteins + Age,Sex,Center,BMI,Lipids,SBP)	ULSAM	ITGAV_P06756_oncolo_ii	0.00706428	0.00706428	7
Main	Binary	Model 4 (Proteins + BMI,Lipids,SBP)	ULSAM	ITGAV_P06756_oncolo_ii	0.00359165	0.00359165	7
Main	Continuous	Model 3 (Proteins + Age,Sex,Center,BMI,Lipids,SBP)	RISC	LIF_P15018_inflam	-0.0615938	0.0615938	7
Main	Continuous	Model 2 (Proteins + Age,Sex,Center,BMI)	RISC	LIF_P15018_inflam	-0.0292941	0.0292941	7
Main	Continuous	Model 4 (Proteins + BMI,Lipids,SBP)	RISC	LIF_P15018_inflam	-0.052124	0.052124	7
Main	Binary	Model 1 (Only Proteins)	RISC	LIF_P15018_inflam	-0.159091	0.159091	7
Main	Binary	Model 2 (Proteins + Age,Sex,Center,BMI)	RISC	LIF_P15018_inflam	-0.149558	0.149558	7
Main	Binary	Model 3 (Proteins + Age,Sex,Center,BMI,Lipids,SBP)	RISC	LIF_P15018_inflam	-0.0501785	0.0501785	7
Main	Binary	Model 4 (Proteins + BMI,Lipids,SBP)	RISC	LIF_P15018_inflam	-0.0132087	0.0132087	7
Main	Continuous	Model 4 (Proteins + BMI,Lipids,SBP)	RISC	ADGRG2_Q8IZP9_metabo	0.0845546	0.0845546	6
Main	Continuous	Model 4 (Proteins + BMI,Lipids,SBP)	ULSAM	ADGRG2_Q8IZP9_metabo	0.0597161	0.0597161	6
Main	Continuous	Model 1 (Only Proteins)	RISC	ADGRG2_Q8IZP9_metabo	0.0593584	0.0593584	6
Main	Continuous	Model 3 (Proteins + Age,Sex,Center,BMI,Lipids,SBP)	ULSAM	ADGRG2_Q8IZP9_metabo	0.0577676	0.0577676	6
Main	Continuous	Model 2 (Proteins + Age,Sex,Center,BMI)	ULSAM	ADGRG2_Q8IZP9_metabo	0.0322315	0.0322315	6
Main	Continuous	Model 3 (Proteins + Age,Sex,Center,BMI,Lipids,SBP)	RISC	ADGRG2_Q8IZP9_metabo	0.000396388	0.000396388	6
Main	Continuous	Model 4 (Proteins + BMI,Lipids,SBP)	RISC	CCL19_Q99731_inflam	-0.0224597	0.0224597	6
Main	Continuous	Model 4 (Proteins + BMI,Lipids,SBP)	ULSAM	CCL19_Q99731_inflam	-0.0130906	0.0130906	6
Main	Continuous	Model 2 (Proteins + Age,Sex,Center,BMI)	RISC	CCL19_Q99731_inflam	-0.0434345	0.0434345	6
Main	Continuous	Model 3 (Proteins + Age,Sex,Center,BMI,Lipids,SBP)	RISC	CCL19_Q99731_inflam	-0.0293034	0.0293034	6
Main	Continuous	Model 3 (Proteins + Age,Sex,Center,BMI,Lipids,SBP)	ULSAM	CCL19_Q99731_inflam	-0.00445642	0.00445642	6
Main	Continuous	Model 1 (Only Proteins)	RISC	CCL19_Q99731_inflam	-0.00391566	0.00391566	6
Main	Continuous	Model 4 (Proteins + BMI,Lipids,SBP)	RISC	CLEC7A_Q9BXN2_immune_respon	0.0123191	0.0123191	6
Main	Continuous	Model 2 (Proteins + Age,Sex,Center,BMI)	RISC	CLEC7A_Q9BXN2_immune_respon	0.169034	0.169034	6
Main	Continuous	Model 1 (Only Proteins)	RISC	CLEC7A_Q9BXN2_immune_respon	0.129046	0.129046	6
Main	Continuous	Model 3 (Proteins + Age,Sex,Center,BMI,Lipids,SBP)	RISC	CLEC7A_Q9BXN2_immune_respon	0.0104165	0.0104165	6
Main	Binary	Model 1 (Only Proteins)	RISC	CLEC7A_Q9BXN2_immune_respon	0.0209402	0.0209402	6
Main	Binary	Model 2 (Proteins + Age,Sex,Center,BMI)	RISC	CLEC7A_Q9BXN2_immune_respon	0.00987657	0.00987657	6
Main	Continuous	Model 3 (Proteins + Age,Sex,Center,BMI,Lipids,SBP)	RISC	FASLG_P48023_oncolo_ii	0.0755	0.0755	6
Main	Continuous	Model 4 (Proteins + BMI,Lipids,SBP)	RISC	FASLG_P48023_oncolo_ii	0.0971928	0.0971928	6
Main	Binary	Model 4 (Proteins + BMI,Lipids,SBP)	RISC	FASLG_P48023_oncolo_ii	0.128474	0.128474	6
Main	Binary	Model 1 (Only Proteins)	RISC	FASLG_P48023_oncolo_ii	0.116669	0.116669	6
Main	Binary	Model 3 (Proteins + Age,Sex,Center,BMI,Lipids,SBP)	RISC	FASLG_P48023_oncolo_ii	0.0762867	0.0762867	6
Main	Binary	Model 2 (Proteins + Age,Sex,Center,BMI)	RISC	FASLG_P48023_oncolo_ii	0.0691356	0.0691356	6
Main	Continuous	Model 2 (Proteins + Age,Sex,Center,BMI)	ULSAM	HGF_P14210_oncolo_ii	-0.0771199	0.0771199	6
Main	Continuous	Model 1 (Only Proteins)	RISC	HGF_P14210_oncolo_ii	-0.0335592	0.0335592	6
Main	Continuous	Model 3 (Proteins + Age,Sex,Center,BMI,Lipids,SBP)	ULSAM	HGF_P14210_oncolo_ii	-0.0331859	0.0331859	6
Main	Continuous	Model 4 (Proteins + BMI,Lipids,SBP)	ULSAM	HGF_P14210_oncolo_ii	-0.0313578	0.0313578	6
Main	Binary	Model 1 (Only Proteins)	RISC	HGF_P14210_oncolo_ii	-0.0473325	0.0473325	6
Main	Continuous	Model 1 (Only Proteins)	ULSAM	HGF_P14210_oncolo_ii	-0.073723	0.073723	6
Main	Continuous	Model 2 (Proteins + Age,Sex,Center,BMI)	RISC	SCF_P21583_cardio_ii	0.130327	0.130327	6
Main	Continuous	Model 1 (Only Proteins)	RISC	SCF_P21583_cardio_ii	0.112622	0.112622	6
Main	Continuous	Model 3 (Proteins + Age,Sex,Center,BMI,Lipids,SBP)	RISC	SCF_P21583_cardio_ii	0.099345	0.099345	6
Main	Continuous	Model 4 (Proteins + BMI,Lipids,SBP)	RISC	SCF_P21583_cardio_ii	0.0659012	0.0659012	6
Main	Binary	Model 1 (Only Proteins)	RISC	SCF_P21583_cardio_ii	0.0729683	0.0729683	6
Main	Binary	Model 2 (Proteins + Age,Sex,Center,BMI)	RISC	SCF_P21583_cardio_ii	0.0324689	0.0324689	6
Main	Continuous	Model 3 (Proteins + Age,Sex,Center,BMI,Lipids,SBP)	RISC	STC1_P52823_immune_respon	-0.0628559	0.0628559	6
Main	Continuous	Model 3 (Proteins + Age,Sex,Center,BMI,Lipids,SBP)	ULSAM	STC1_P52823_immune_respon	-0.0344244	0.0344244	6
Main	Continuous	Model 2 (Proteins + Age,Sex,Center,BMI)	ULSAM	STC1_P52823_immune_respon	-0.00518148	0.00518148	6
Main	Continuous	Model 1 (Only Proteins)	ULSAM	STC1_P52823_immune_respon	-0.0231259	0.0231259	6
Main	Continuous	Model 4 (Proteins + BMI,Lipids,SBP)	RISC	STC1_P52823_immune_respon	-0.0764922	0.0764922	6
Main	Continuous	Model 4 (Proteins + BMI,Lipids,SBP)	ULSAM	STC1_P52823_immune_respon	-0.034319	0.034319	6
Main	Continuous	Model 3 (Proteins + Age,Sex,Center,BMI,Lipids,SBP)	RISC	KLK6_Q92876_cardio_iii	-0.0674376	0.0674376	5
Main	Continuous	Model 4 (Proteins + BMI,Lipids,SBP)	RISC	KLK6_Q92876_cardio_iii	-0.0874504	0.0874504	5
Main	Binary	Model 3 (Proteins + Age,Sex,Center,BMI,Lipids,SBP)	RISC	KLK6_Q92876_cardio_iii	-0.0594103	0.0594103	5
Main	Binary	Model 4 (Proteins + BMI,Lipids,SBP)	RISC	KLK6_Q92876_cardio_iii	-0.0542692	0.0542692	5
Main	Binary	Model 2 (Proteins + Age,Sex,Center,BMI)	RISC	KLK6_Q92876_cardio_iii	-0.0484402	0.0484402	5
Main	Continuous	Model 1 (Only Proteins)	RISC	SCGB3A2_Q96PL1_cardio_iii	0.295856	0.295856	5
Main	Continuous	Model 3 (Proteins + Age,Sex,Center,BMI,Lipids,SBP)	RISC	SCGB3A2_Q96PL1_cardio_iii	0.278488	0.278488	5
Main	Continuous	Model 2 (Proteins + Age,Sex,Center,BMI)	RISC	SCGB3A2_Q96PL1_cardio_iii	0.198903	0.198903	5
Main	Continuous	Model 4 (Proteins + BMI,Lipids,SBP)	RISC	SCGB3A2_Q96PL1_cardio_iii	0.294047	0.294047	5
Main	Binary	Model 1 (Only Proteins)	RISC	SCGB3A2_Q96PL1_cardio_iii	0.0410342	0.0410342	5
Main	Continuous	Model 2 (Proteins + Age,Sex,Center,BMI)	ULSAM	SSC4D_Q8WTU2_metabo	-0.0217544	0.0217544	5
Main	Continuous	Model 1 (Only Proteins)	RISC	SSC4D_Q8WTU2_metabo	-0.00102677	0.00102677	5
Main	Binary	Model 1 (Only Proteins)	RISC	SSC4D_Q8WTU2_metabo	-0.142268	0.142268	5
Main	Binary	Model 4 (Proteins + BMI,Lipids,SBP)	RISC	SSC4D_Q8WTU2_metabo	-0.0085916	0.0085916	5
Main	Continuous	Model 1 (Only Proteins)	ULSAM	SSC4D_Q8WTU2_metabo	-0.0321296	0.0321296	5
Main	Continuous	Model 4 (Proteins + BMI,Lipids,SBP)	ULSAM	CDH2_P19022_metabo	-0.0493893	0.0493893	4
Main	Continuous	Model 3 (Proteins + Age,Sex,Center,BMI,Lipids,SBP)	ULSAM	CDH2_P19022_metabo	-0.0474288	0.0474288	4
Main	Continuous	Model 2 (Proteins + Age,Sex,Center,BMI)	ULSAM	CDH2_P19022_metabo	-0.00930353	0.00930353	4
Main	Continuous	Model 1 (Only Proteins)	ULSAM	CDH2_P19022_metabo	-0.0026846	0.0026846	4
Main	Continuous	Model 4 (Proteins + BMI,Lipids,SBP)	ULSAM	CLSTN2_Q9H4D0_metabo	-0.0325419	0.0325419	4
Main	Continuous	Model 2 (Proteins + Age,Sex,Center,BMI)	ULSAM	CLSTN2_Q9H4D0_metabo	-0.0521086	0.0521086	4
Main	Continuous	Model 3 (Proteins + Age,Sex,Center,BMI,Lipids,SBP)	ULSAM	CLSTN2_Q9H4D0_metabo	-0.0284219	0.0284219	4
Main	Continuous	Model 1 (Only Proteins)	ULSAM	CLSTN2_Q9H4D0_metabo	-0.0132343	0.0132343	4
Main	Continuous	Model 4 (Proteins + BMI,Lipids,SBP)	RISC	CPA1_P15085_cardio_iii	-0.00666448	0.00666448	4
Main	Continuous	Model 3 (Proteins + Age,Sex,Center,BMI,Lipids,SBP)	RISC	CPA1_P15085_cardio_iii	-0.00246815	0.00246815	4
Main	Binary	Model 4 (Proteins + BMI,Lipids,SBP)	RISC	CPA1_P15085_cardio_iii	-0.0685261	0.0685261	4
Main	Binary	Model 3 (Proteins + Age,Sex,Center,BMI,Lipids,SBP)	RISC	CPA1_P15085_cardio_iii	-0.00989848	0.00989848	4
Main	Continuous	Model 4 (Proteins + BMI,Lipids,SBP)	ULSAM	CTSF_Q9UBX1_develo	0.0733963	0.0733963	4
Main	Continuous	Model 3 (Proteins + Age,Sex,Center,BMI,Lipids,SBP)	ULSAM	CTSF_Q9UBX1_develo	0.0664031	0.0664031	4
Main	Continuous	Model 2 (Proteins + Age,Sex,Center,BMI)	ULSAM	CTSF_Q9UBX1_develo	0.0615803	0.0615803	4
Main	Continuous	Model 1 (Only Proteins)	ULSAM	CTSF_Q9UBX1_develo	0.0704887	0.0704887	4
Main	Continuous	Model 4 (Proteins + BMI,Lipids,SBP)	ULSAM	ENAH_Q8N8S7_organ_damage	0.0275386	0.0275386	4
Main	Continuous	Model 4 (Proteins + BMI,Lipids,SBP)	RISC	ENAH_Q8N8S7_organ_damage	0.0223869	0.0223869	4
Main	Continuous	Model 3 (Proteins + Age,Sex,Center,BMI,Lipids,SBP)	RISC	ENAH_Q8N8S7_organ_damage	0.0331102	0.0331102	4
Main	Continuous	Model 3 (Proteins + Age,Sex,Center,BMI,Lipids,SBP)	ULSAM	ENAH_Q8N8S7_organ_damage	0.0281547	0.0281547	4
Main	Continuous	Model 3 (Proteins + Age,Sex,Center,BMI,Lipids,SBP)	ULSAM	FETUB_Q9UGM5_cardio	-0.0821051	0.0821051	4
Main	Continuous	Model 2 (Proteins + Age,Sex,Center,BMI)	ULSAM	FETUB_Q9UGM5_cardio	-0.0561602	0.0561602	4
Main	Continuous	Model 4 (Proteins + BMI,Lipids,SBP)	ULSAM	FETUB_Q9UGM5_cardio	-0.0877651	0.0877651	4
Main	Continuous	Model 1 (Only Proteins)	ULSAM	FETUB_Q9UGM5_cardio	-0.0418832	0.0418832	4
Main	Continuous	Model 2 (Proteins + Age,Sex,Center,BMI)	ULSAM	FUT3_FUT5_Q11128_P21217_develo	0.0470374	0.0470374	4
Main	Continuous	Model 3 (Proteins + Age,Sex,Center,BMI,Lipids,SBP)	ULSAM	FUT3_FUT5_Q11128_P21217_develo	0.039032	0.039032	4
Main	Continuous	Model 4 (Proteins + BMI,Lipids,SBP)	ULSAM	FUT3_FUT5_Q11128_P21217_develo	0.0484455	0.0484455	4
Main	Continuous	Model 1 (Only Proteins)	ULSAM	FUT3_FUT5_Q11128_P21217_develo	0.0522518	0.0522518	4
Main	Continuous	Model 1 (Only Proteins)	RISC	GDF_15_Q99988_cardio_iii	-0.124525	0.124525	4
Main	Continuous	Model 3 (Proteins + Age,Sex,Center,BMI,Lipids,SBP)	RISC	GDF_15_Q99988_cardio_iii	-0.076566	0.076566	4
Main	Continuous	Model 2 (Proteins + Age,Sex,Center,BMI)	RISC	GDF_15_Q99988_cardio_iii	-0.0371332	0.0371332	4
Main	Continuous	Model 4 (Proteins + BMI,Lipids,SBP)	RISC	GDF_15_Q99988_cardio_iii	-0.133301	0.133301	4
Main	Continuous	Model 2 (Proteins + Age,Sex,Center,BMI)	RISC	HGF_P14210_inflam	-0.138571	0.138571	4
Main	Continuous	Model 1 (Only Proteins)	RISC	HGF_P14210_inflam	-0.118461	0.118461	4
Main	Continuous	Model 3 (Proteins + Age,Sex,Center,BMI,Lipids,SBP)	RISC	HGF_P14210_inflam	-0.101173	0.101173	4
Main	Continuous	Model 4 (Proteins + BMI,Lipids,SBP)	RISC	HGF_P14210_inflam	-0.115748	0.115748	4
Main	Continuous	Model 3 (Proteins + Age,Sex,Center,BMI,Lipids,SBP)	RISC	hK11_Q9UBX7_oncolo_ii	0.104256	0.104256	4
Main	Continuous	Model 1 (Only Proteins)	RISC	hK11_Q9UBX7_oncolo_ii	0.0658061	0.0658061	4
Main	Continuous	Model 4 (Proteins + BMI,Lipids,SBP)	RISC	hK11_Q9UBX7_oncolo_ii	0.115427	0.115427	4
Main	Binary	Model 1 (Only Proteins)	RISC	hK11_Q9UBX7_oncolo_ii	0.0501157	0.0501157	4
Main	Binary	Model 3 (Proteins + Age,Sex,Center,BMI,Lipids,SBP)	RISC	IGF2R_P11717_develo	-0.0741731	0.0741731	4
Main	Binary	Model 4 (Proteins + BMI,Lipids,SBP)	RISC	IGF2R_P11717_develo	-0.0647073	0.0647073	4
Main	Binary	Model 2 (Proteins + Age,Sex,Center,BMI)	RISC	IGF2R_P11717_develo	-0.024606	0.024606	4
Main	Binary	Model 1 (Only Proteins)	RISC	IGF2R_P11717_develo	-0.00679999	0.00679999	4
Main	Continuous	Model 1 (Only Proteins)	RISC	IL6_P05231_inflam	-0.11617	0.11617	4
Main	Continuous	Model 2 (Proteins + Age,Sex,Center,BMI)	RISC	IL6_P05231_inflam	-0.052583	0.052583	4
Main	Continuous	Model 3 (Proteins + Age,Sex,Center,BMI,Lipids,SBP)	RISC	IL6_P05231_inflam	-0.0384671	0.0384671	4
Main	Continuous	Model 4 (Proteins + BMI,Lipids,SBP)	RISC	IL6_P05231_inflam	-0.0472232	0.0472232	4
Main	Continuous	Model 3 (Proteins + Age,Sex,Center,BMI,Lipids,SBP)	ULSAM	ITM2A_O43736_immune_respon	0.0301643	0.0301643	4
Main	Continuous	Model 2 (Proteins + Age,Sex,Center,BMI)	ULSAM	ITM2A_O43736_immune_respon	0.0254702	0.0254702	4
Main	Continuous	Model 1 (Only Proteins)	ULSAM	ITM2A_O43736_immune_respon	0.0192752	0.0192752	4
Main	Continuous	Model 4 (Proteins + BMI,Lipids,SBP)	ULSAM	ITM2A_O43736_immune_respon	0.0291721	0.0291721	4
Main	Continuous	Model 1 (Only Proteins)	RISC	KIM1_Q96D42_organ_damage	-0.106138	0.106138	4
Main	Continuous	Model 3 (Proteins + Age,Sex,Center,BMI,Lipids,SBP)	RISC	KIM1_Q96D42_organ_damage	-0.0405121	0.0405121	4
Main	Continuous	Model 4 (Proteins + BMI,Lipids,SBP)	RISC	KIM1_Q96D42_organ_damage	-0.0930868	0.0930868	4
Main	Binary	Model 1 (Only Proteins)	RISC	KIM1_Q96D42_organ_damage	-0.00670702	0.00670702	4
Main	Continuous	Model 3 (Proteins + Age,Sex,Center,BMI,Lipids,SBP)	RISC	KPNA1_P52294_immune_respon	0.0728651	0.0728651	4
Main	Continuous	Model 1 (Only Proteins)	RISC	KPNA1_P52294_immune_respon	0.0405182	0.0405182	4
Main	Continuous	Model 2 (Proteins + Age,Sex,Center,BMI)	RISC	KPNA1_P52294_immune_respon	0.00734239	0.00734239	4
Main	Continuous	Model 4 (Proteins + BMI,Lipids,SBP)	RISC	KPNA1_P52294_immune_respon	0.0513591	0.0513591	4
Main	Continuous	Model 2 (Proteins + Age,Sex,Center,BMI)	RISC	MASP1_P48740_immune_respon	-0.0268411	0.0268411	4
Main	Continuous	Model 3 (Proteins + Age,Sex,Center,BMI,Lipids,SBP)	ULSAM	MASP1_P48740_immune_respon	-0.0145264	0.0145264	4
Main	Continuous	Model 4 (Proteins + BMI,Lipids,SBP)	ULSAM	MASP1_P48740_immune_respon	-0.0128626	0.0128626	4
Main	Continuous	Model 4 (Proteins + BMI,Lipids,SBP)	RISC	MASP1_P48740_immune_respon	-0.00685328	0.00685328	4
Main	Continuous	Model 2 (Proteins + Age,Sex,Center,BMI)	RISC	MCP_1_P13500_inflam	0.00114889	0.00114889	4
Main	Binary	Model 2 (Proteins + Age,Sex,Center,BMI)	RISC	MCP_1_P13500_inflam	0.147384	0.147384	4
Main	Binary	Model 3 (Proteins + Age,Sex,Center,BMI,Lipids,SBP)	RISC	MCP_1_P13500_inflam	0.107763	0.107763	4
Main	Binary	Model 1 (Only Proteins)	RISC	MCP_1_P13500_inflam	0.0951799	0.0951799	4
Main	Continuous	Model 2 (Proteins + Age,Sex,Center,BMI)	RISC	MYOC_Q99972_develo	0.107336	0.107336	4
Main	Continuous	Model 3 (Proteins + Age,Sex,Center,BMI,Lipids,SBP)	RISC	MYOC_Q99972_develo	0.0516806	0.0516806	4
Main	Continuous	Model 1 (Only Proteins)	RISC	MYOC_Q99972_develo	0.0444134	0.0444134	4
Main	Continuous	Model 4 (Proteins + BMI,Lipids,SBP)	RISC	MYOC_Q99972_develo	0.00316757	0.00316757	4
Main	Continuous	Model 3 (Proteins + Age,Sex,Center,BMI,Lipids,SBP)	RISC	PILRB_Q9UKJ0_metabo	-0.0320145	0.0320145	4
Main	Continuous	Model 4 (Proteins + BMI,Lipids,SBP)	RISC	PILRB_Q9UKJ0_metabo	-0.0459673	0.0459673	4
Main	Binary	Model 4 (Proteins + BMI,Lipids,SBP)	RISC	PILRB_Q9UKJ0_metabo	-0.0783562	0.0783562	4
Main	Binary	Model 3 (Proteins + Age,Sex,Center,BMI,Lipids,SBP)	RISC	PILRB_Q9UKJ0_metabo	-0.0658934	0.0658934	4
Main	Continuous	Model 4 (Proteins + BMI,Lipids,SBP)	ULSAM	REN_P00797_cardio_ii	-0.00417032	0.00417032	4
Main	Binary	Model 3 (Proteins + Age,Sex,Center,BMI,Lipids,SBP)	ULSAM	REN_P00797_cardio_ii	-0.0299847	0.0299847	4
Main	Binary	Model 4 (Proteins + BMI,Lipids,SBP)	ULSAM	REN_P00797_cardio_ii	-0.0297962	0.0297962	4
Main	Binary	Model 2 (Proteins + Age,Sex,Center,BMI)	ULSAM	REN_P00797_cardio_ii	-0.0106127	0.0106127	4
Main	Continuous	Model 1 (Only Proteins)	ULSAM	SCF_P21583_inflam	0.029895	0.029895	4
Main	Continuous	Model 3 (Proteins + Age,Sex,Center,BMI,Lipids,SBP)	ULSAM	SCF_P21583_inflam	0.0102446	0.0102446	4
Main	Continuous	Model 2 (Proteins + Age,Sex,Center,BMI)	ULSAM	SCF_P21583_inflam	0.00942054	0.00942054	4
Main	Continuous	Model 4 (Proteins + BMI,Lipids,SBP)	ULSAM	SCF_P21583_inflam	0.0169901	0.0169901	4
Main	Continuous	Model 2 (Proteins + Age,Sex,Center,BMI)	ULSAM	SERPINA12_Q8IW75_cardio_ii	-0.0843624	0.0843624	4
Main	Continuous	Model 3 (Proteins + Age,Sex,Center,BMI,Lipids,SBP)	ULSAM	SERPINA12_Q8IW75_cardio_ii	-0.0800346	0.0800346	4
Main	Continuous	Model 1 (Only Proteins)	ULSAM	SERPINA12_Q8IW75_cardio_ii	-0.0590814	0.0590814	4
Main	Continuous	Model 4 (Proteins + BMI,Lipids,SBP)	ULSAM	SERPINA12_Q8IW75_cardio_ii	-0.0896265	0.0896265	4
Main	Continuous	Model 3 (Proteins + Age,Sex,Center,BMI,Lipids,SBP)	RISC	SOD2_P04179_cardio_ii	0.1048	0.1048	4
Main	Continuous	Model 1 (Only Proteins)	RISC	SOD2_P04179_cardio_ii	0.068521	0.068521	4
Main	Continuous	Model 2 (Proteins + Age,Sex,Center,BMI)	RISC	SOD2_P04179_cardio_ii	0.0510369	0.0510369	4
Main	Continuous	Model 4 (Proteins + BMI,Lipids,SBP)	RISC	SOD2_P04179_cardio_ii	0.119831	0.119831	4
Main	Continuous	Model 3 (Proteins + Age,Sex,Center,BMI,Lipids,SBP)	RISC	TFPI_2_P48307_oncolo_ii	0.0509448	0.0509448	4
Main	Continuous	Model 1 (Only Proteins)	RISC	TFPI_2_P48307_oncolo_ii	0.0300593	0.0300593	4
Main	Continuous	Model 4 (Proteins + BMI,Lipids,SBP)	RISC	TFPI_2_P48307_oncolo_ii	0.0741777	0.0741777	4
Main	Binary	Model 4 (Proteins + BMI,Lipids,SBP)	RISC	TFPI_2_P48307_oncolo_ii	0.0345697	0.0345697	4
Main	Continuous	Model 2 (Proteins + Age,Sex,Center,BMI)	ULSAM	TWEAK_O43508_inflam	0.0645945	0.0645945	4
Main	Continuous	Model 3 (Proteins + Age,Sex,Center,BMI,Lipids,SBP)	ULSAM	TWEAK_O43508_inflam	0.051303	0.051303	4
Main	Continuous	Model 1 (Only Proteins)	ULSAM	TWEAK_O43508_inflam	0.0503436	0.0503436	4
Main	Continuous	Model 4 (Proteins + BMI,Lipids,SBP)	ULSAM	TWEAK_O43508_inflam	0.0536287	0.0536287	4
Main	Continuous	Model 3 (Proteins + Age,Sex,Center,BMI,Lipids,SBP)	ULSAM	VEGFD_O43915_cardio_ii	0.0610798	0.0610798	4
Main	Continuous	Model 2 (Proteins + Age,Sex,Center,BMI)	ULSAM	VEGFD_O43915_cardio_ii	0.00833284	0.00833284	4
Main	Continuous	Model 1 (Only Proteins)	ULSAM	VEGFD_O43915_cardio_ii	0.019793	0.019793	4
Main	Continuous	Model 4 (Proteins + BMI,Lipids,SBP)	ULSAM	VEGFD_O43915_cardio_ii	0.0670844	0.0670844	4
Main	Continuous	Model 4 (Proteins + BMI,Lipids,SBP)	ULSAM	AGRP_O00253_cardio_ii	-0.0362518	0.0362518	3
Main	Continuous	Model 3 (Proteins + Age,Sex,Center,BMI,Lipids,SBP)	ULSAM	AGRP_O00253_cardio_ii	-0.030359	0.030359	3
Main	Binary	Model 1 (Only Proteins)	RISC	AGRP_O00253_cardio_ii	0.0190069	0.0190069	3
Main	Continuous	Model 4 (Proteins + BMI,Lipids,SBP)	ULSAM	AREG_P15514_immune_respon	-0.0310617	0.0310617	3
Main	Continuous	Model 2 (Proteins + Age,Sex,Center,BMI)	ULSAM	AREG_P15514_immune_respon	-0.0302381	0.0302381	3
Main	Continuous	Model 3 (Proteins + Age,Sex,Center,BMI,Lipids,SBP)	ULSAM	AREG_P15514_immune_respon	-0.02513	0.02513	3
Main	Continuous	Model 4 (Proteins + BMI,Lipids,SBP)	ULSAM	AREG_P15514_oncolo_ii	-0.0648028	0.0648028	3
Main	Continuous	Model 3 (Proteins + Age,Sex,Center,BMI,Lipids,SBP)	ULSAM	AREG_P15514_oncolo_ii	-0.0649945	0.0649945	3
Main	Continuous	Model 2 (Proteins + Age,Sex,Center,BMI)	ULSAM	AREG_P15514_oncolo_ii	-0.020351	0.020351	3
Main	Continuous	Model 4 (Proteins + BMI,Lipids,SBP)	ULSAM	AXL_P30530_cardio_iii	-0.000239221	0.000239221	3
Main	Continuous	Model 2 (Proteins + Age,Sex,Center,BMI)	ULSAM	AXL_P30530_cardio_iii	-0.018567	0.018567	3
Main	Continuous	Model 1 (Only Proteins)	ULSAM	AXL_P30530_cardio_iii	-0.0485195	0.0485195	3
Main	Continuous	Model 4 (Proteins + BMI,Lipids,SBP)	ULSAM	CD40_P25942_inflam	0.0238747	0.0238747	3
Main	Continuous	Model 2 (Proteins + Age,Sex,Center,BMI)	ULSAM	CD40_P25942_inflam	0.0107141	0.0107141	3
Main	Continuous	Model 3 (Proteins + Age,Sex,Center,BMI,Lipids,SBP)	ULSAM	CD40_P25942_inflam	0.0101331	0.0101331	3
Main	Binary	Model 2 (Proteins + Age,Sex,Center,BMI)	RISC	CES1_P23141_cardio	-0.178073	0.178073	3
Main	Binary	Model 1 (Only Proteins)	RISC	CES1_P23141_cardio	-0.173242	0.173242	3
Main	Binary	Model 1 (Only Proteins)	ULSAM	CES1_P23141_cardio	-0.021137	0.021137	3
Main	Continuous	Model 4 (Proteins + BMI,Lipids,SBP)	RISC	CST6_Q15828_develo	-0.0928543	0.0928543	3
Main	Continuous	Model 3 (Proteins + Age,Sex,Center,BMI,Lipids,SBP)	RISC	CST6_Q15828_develo	-0.0933818	0.0933818	3
Main	Continuous	Model 2 (Proteins + Age,Sex,Center,BMI)	RISC	CST6_Q15828_develo	-0.0637822	0.0637822	3
Main	Continuous	Model 4 (Proteins + BMI,Lipids,SBP)	ULSAM	EFEMP1_Q12805_cardio	0.0357965	0.0357965	3
Main	Continuous	Model 2 (Proteins + Age,Sex,Center,BMI)	ULSAM	EFEMP1_Q12805_cardio	0.0382307	0.0382307	3
Main	Continuous	Model 3 (Proteins + Age,Sex,Center,BMI,Lipids,SBP)	ULSAM	EFEMP1_Q12805_cardio	0.0314648	0.0314648	3
Main	Continuous	Model 4 (Proteins + BMI,Lipids,SBP)	RISC	HSD11B1_P28845_immune_respon	0.0317589	0.0317589	3
Main	Continuous	Model 1 (Only Proteins)	RISC	HSD11B1_P28845_immune_respon	0.0340543	0.0340543	3
Main	Continuous	Model 3 (Proteins + Age,Sex,Center,BMI,Lipids,SBP)	RISC	HSD11B1_P28845_immune_respon	0.0272833	0.0272833	3
Main	Continuous	Model 2 (Proteins + Age,Sex,Center,BMI)	RISC	ITGB5_P18084_oncolo_ii	0.192272	0.192272	3
Main	Continuous	Model 3 (Proteins + Age,Sex,Center,BMI,Lipids,SBP)	RISC	ITGB5_P18084_oncolo_ii	0.0540934	0.0540934	3
Main	Continuous	Model 1 (Only Proteins)	RISC	ITGB5_P18084_oncolo_ii	0.0439573	0.0439573	3
Main	Continuous	Model 3 (Proteins + Age,Sex,Center,BMI,Lipids,SBP)	ULSAM	PSGL_1_Q14242_cardio_ii	-0.0324031	0.0324031	3
Main	Continuous	Model 2 (Proteins + Age,Sex,Center,BMI)	ULSAM	PSGL_1_Q14242_cardio_ii	-0.00893882	0.00893882	3
Main	Continuous	Model 4 (Proteins + BMI,Lipids,SBP)	ULSAM	PSGL_1_Q14242_cardio_ii	-0.0388258	0.0388258	3
Main	Continuous	Model 3 (Proteins + Age,Sex,Center,BMI,Lipids,SBP)	ULSAM	REG3A_Q06141_cardio	0.0524235	0.0524235	3
Main	Continuous	Model 2 (Proteins + Age,Sex,Center,BMI)	ULSAM	REG3A_Q06141_cardio	0.00614251	0.00614251	3
Main	Continuous	Model 4 (Proteins + BMI,Lipids,SBP)	ULSAM	REG3A_Q06141_cardio	0.0545501	0.0545501	3
Main	Continuous	Model 1 (Only Proteins)	RISC	SELE_P16581_cardio_iii	-0.0799037	0.0799037	3
Main	Continuous	Model 2 (Proteins + Age,Sex,Center,BMI)	RISC	SELE_P16581_cardio_iii	-0.0316693	0.0316693	3
Main	Continuous	Model 1 (Only Proteins)	ULSAM	SELE_P16581_cardio_iii	-0.0239673	0.0239673	3
Main	Continuous	Model 2 (Proteins + Age,Sex,Center,BMI)	ULSAM	SHPS_1_P78324_cardio_iii	-0.0491103	0.0491103	3
Main	Continuous	Model 3 (Proteins + Age,Sex,Center,BMI,Lipids,SBP)	ULSAM	SHPS_1_P78324_cardio_iii	-0.0258443	0.0258443	3
Main	Continuous	Model 4 (Proteins + BMI,Lipids,SBP)	ULSAM	SHPS_1_P78324_cardio_iii	-0.0292327	0.0292327	3
Main	Continuous	Model 3 (Proteins + Age,Sex,Center,BMI,Lipids,SBP)	RISC	SPARCL1_Q14515_cardio	0.144611	0.144611	3
Main	Continuous	Model 1 (Only Proteins)	RISC	SPARCL1_Q14515_cardio	0.024936	0.024936	3
Main	Continuous	Model 4 (Proteins + BMI,Lipids,SBP)	RISC	SPARCL1_Q14515_cardio	0.159783	0.159783	3
Main	Continuous	Model 2 (Proteins + Age,Sex,Center,BMI)	RISC	TNFRSF4_P43489_oncolo_ii	0.0139825	0.0139825	3
Main	Continuous	Model 3 (Proteins + Age,Sex,Center,BMI,Lipids,SBP)	RISC	TNFRSF4_P43489_oncolo_ii	0.00629137	0.00629137	3
Main	Continuous	Model 4 (Proteins + BMI,Lipids,SBP)	RISC	TNFRSF4_P43489_oncolo_ii	0.000626193	0.000626193	3
Main	Continuous	Model 3 (Proteins + Age,Sex,Center,BMI,Lipids,SBP)	RISC	TR_AP_P13686_cardio_iii	-0.143688	0.143688	3
Main	Continuous	Model 4 (Proteins + BMI,Lipids,SBP)	RISC	TR_AP_P13686_cardio_iii	-0.185171	0.185171	3
Main	Binary	Model 3 (Proteins + Age,Sex,Center,BMI,Lipids,SBP)	RISC	TR_AP_P13686_cardio_iii	-0.0351083	0.0351083	3
Main	Continuous	Model 4 (Proteins + BMI,Lipids,SBP)	ULSAM	ANGPTL7_O43827_metabo	-0.0439702	0.0439702	2
Main	Continuous	Model 3 (Proteins + Age,Sex,Center,BMI,Lipids,SBP)	ULSAM	ANGPTL7_O43827_metabo	-0.0433036	0.0433036	2
Main	Continuous	Model 4 (Proteins + BMI,Lipids,SBP)	ULSAM	CCDC80_Q76M96_metabo	-0.0313562	0.0313562	2
Main	Continuous	Model 3 (Proteins + Age,Sex,Center,BMI,Lipids,SBP)	ULSAM	CCDC80_Q76M96_metabo	-0.0217182	0.0217182	2
Main	Continuous	Model 1 (Only Proteins)	RISC	CCL16_O15467_cardio_iii	-0.026455	0.026455	2
Main	Binary	Model 1 (Only Proteins)	RISC	CCL16_O15467_cardio_iii	-0.0154615	0.0154615	2
Main	Continuous	Model 4 (Proteins + BMI,Lipids,SBP)	ULSAM	CD1C_P29017_metabo	0.00775426	0.00775426	2
Main	Continuous	Model 3 (Proteins + Age,Sex,Center,BMI,Lipids,SBP)	ULSAM	CD1C_P29017_metabo	0.000593306	0.000593306	2
Main	Continuous	Model 4 (Proteins + BMI,Lipids,SBP)	ULSAM	CD70_P32970_oncolo_ii	0.0305366	0.0305366	2
Main	Continuous	Model 3 (Proteins + Age,Sex,Center,BMI,Lipids,SBP)	ULSAM	CD70_P32970_oncolo_ii	0.0299446	0.0299446	2
Main	Continuous	Model 4 (Proteins + BMI,Lipids,SBP)	RISC	CD93_Q9NPY3_cardio_iii	0.0365499	0.0365499	2
Main	Continuous	Model 3 (Proteins + Age,Sex,Center,BMI,Lipids,SBP)	RISC	CD93_Q9NPY3_cardio_iii	0.0208014	0.0208014	2
Main	Continuous	Model 4 (Proteins + BMI,Lipids,SBP)	RISC	CEACAM5_P06731_oncolo_ii	0.0608017	0.0608017	2
Main	Continuous	Model 3 (Proteins + Age,Sex,Center,BMI,Lipids,SBP)	RISC	CEACAM5_P06731_oncolo_ii	0.0722338	0.0722338	2
Main	Continuous	Model 4 (Proteins + BMI,Lipids,SBP)	ULSAM	CGA_P01215_develo	0.0192384	0.0192384	2
Main	Continuous	Model 3 (Proteins + Age,Sex,Center,BMI,Lipids,SBP)	ULSAM	CGA_P01215_develo	0.0156463	0.0156463	2
Main	Continuous	Model 4 (Proteins + BMI,Lipids,SBP)	ULSAM	CLEC1A_Q8NC01_organ_damage	0.0190847	0.0190847	2
Main	Continuous	Model 3 (Proteins + Age,Sex,Center,BMI,Lipids,SBP)	ULSAM	CLEC1A_Q8NC01_organ_damage	0.00894507	0.00894507	2
Main	Binary	Model 1 (Only Proteins)	RISC	CPB1_P15086_cardio_iii	-0.0254625	0.0254625	2
Main	Binary	Model 2 (Proteins + Age,Sex,Center,BMI)	RISC	CPB1_P15086_cardio_iii	-0.00240431	0.00240431	2
Main	Continuous	Model 4 (Proteins + BMI,Lipids,SBP)	ULSAM	CSF_1_P09603_inflam	-0.0101758	0.0101758	2
Main	Continuous	Model 3 (Proteins + Age,Sex,Center,BMI,Lipids,SBP)	ULSAM	CSF_1_P09603_inflam	-0.00155968	0.00155968	2
Main	Binary	Model 2 (Proteins + Age,Sex,Center,BMI)	RISC	CTSD_P07339_cardio_iii	-0.0243812	0.0243812	2
Main	Binary	Model 1 (Only Proteins)	RISC	CTSD_P07339_cardio_iii	-0.00423285	0.00423285	2
Main	Continuous	Model 4 (Proteins + BMI,Lipids,SBP)	ULSAM	CTSO_P43234_metabo	-0.0409131	0.0409131	2
Main	Continuous	Model 3 (Proteins + Age,Sex,Center,BMI,Lipids,SBP)	ULSAM	CTSO_P43234_metabo	-0.0316407	0.0316407	2
Main	Continuous	Model 4 (Proteins + BMI,Lipids,SBP)	ULSAM	CXADR_P78310_immune_respon	-0.0650442	0.0650442	2
Main	Continuous	Model 3 (Proteins + Age,Sex,Center,BMI,Lipids,SBP)	ULSAM	CXADR_P78310_immune_respon	-0.0614693	0.0614693	2
Main	Continuous	Model 4 (Proteins + BMI,Lipids,SBP)	RISC	DPP6_P42658_organ_damage	-0.0232151	0.0232151	2
Main	Continuous	Model 3 (Proteins + Age,Sex,Center,BMI,Lipids,SBP)	RISC	DPP6_P42658_organ_damage	-0.0381511	0.0381511	2
Main	Continuous	Model 4 (Proteins + BMI,Lipids,SBP)	RISC	DSG4_Q86SJ6_organ_damage	-0.00487848	0.00487848	2
Main	Continuous	Model 3 (Proteins + Age,Sex,Center,BMI,Lipids,SBP)	RISC	DSG4_Q86SJ6_organ_damage	-0.01684	0.01684	2
Main	Continuous	Model 4 (Proteins + BMI,Lipids,SBP)	ULSAM	EDAR_Q9UNE0_immune_respon	-0.0283006	0.0283006	2
Main	Continuous	Model 3 (Proteins + Age,Sex,Center,BMI,Lipids,SBP)	ULSAM	EDAR_Q9UNE0_immune_respon	-0.0305008	0.0305008	2
Main	Continuous	Model 4 (Proteins + BMI,Lipids,SBP)	ULSAM	ENPP7_Q6UWV6_metabo	-0.0167628	0.0167628	2
Main	Continuous	Model 3 (Proteins + Age,Sex,Center,BMI,Lipids,SBP)	ULSAM	ENPP7_Q6UWV6_metabo	-0.0196068	0.0196068	2
Main	Continuous	Model 4 (Proteins + BMI,Lipids,SBP)	ULSAM	GH_P01241_cardio_ii	-0.00667458	0.00667458	2
Main	Continuous	Model 3 (Proteins + Age,Sex,Center,BMI,Lipids,SBP)	ULSAM	GH_P01241_cardio_ii	-0.00739344	0.00739344	2
Main	Continuous	Model 4 (Proteins + BMI,Lipids,SBP)	ULSAM	GNLY_P22749_cardio	-0.0297591	0.0297591	2
Main	Continuous	Model 3 (Proteins + Age,Sex,Center,BMI,Lipids,SBP)	ULSAM	GNLY_P22749_cardio	-0.0317475	0.0317475	2
Main	Binary	Model 1 (Only Proteins)	RISC	GT_P51161_cardio_ii	0.0986427	0.0986427	2
Main	Binary	Model 2 (Proteins + Age,Sex,Center,BMI)	RISC	GT_P51161_cardio_ii	0.076708	0.076708	2
Main	Continuous	Model 4 (Proteins + BMI,Lipids,SBP)	ULSAM	IL_1_alpha_P01583_inflam	0.0313359	0.0313359	2
Main	Continuous	Model 3 (Proteins + Age,Sex,Center,BMI,Lipids,SBP)	ULSAM	IL_1_alpha_P01583_inflam	0.0224499	0.0224499	2
Main	Continuous	Model 4 (Proteins + BMI,Lipids,SBP)	RISC	KIT_P10721_cardio	0.0016776	0.0016776	2
Main	Continuous	Model 1 (Only Proteins)	ULSAM	KIT_P10721_cardio	0.0050243	0.0050243	2
Main	Continuous	Model 4 (Proteins + BMI,Lipids,SBP)	RISC	LGMN_Q99538_develo	-0.0151635	0.0151635	2
Main	Continuous	Model 3 (Proteins + Age,Sex,Center,BMI,Lipids,SBP)	RISC	LGMN_Q99538_develo	-0.0684278	0.0684278	2
Main	Continuous	Model 4 (Proteins + BMI,Lipids,SBP)	ULSAM	LRIG1_Q96JA1_metabo	0.0147212	0.0147212	2
Main	Continuous	Model 3 (Proteins + Age,Sex,Center,BMI,Lipids,SBP)	ULSAM	LRIG1_Q96JA1_metabo	0.00865448	0.00865448	2
Main	Continuous	Model 4 (Proteins + BMI,Lipids,SBP)	RISC	MARCO_Q9UEW3_cardio_ii	-0.0659285	0.0659285	2
Main	Continuous	Model 3 (Proteins + Age,Sex,Center,BMI,Lipids,SBP)	RISC	MARCO_Q9UEW3_cardio_ii	-0.041373	0.041373	2
Main	Continuous	Model 2 (Proteins + Age,Sex,Center,BMI)	RISC	MEP1B_Q16820_metabo	-0.0317018	0.0317018	2
Main	Continuous	Model 1 (Only Proteins)	RISC	MEP1B_Q16820_metabo	-0.030585	0.030585	2
Main	Continuous	Model 4 (Proteins + BMI,Lipids,SBP)	ULSAM	MMP7_P09237_cardio_ii	0.0446267	0.0446267	2
Main	Continuous	Model 3 (Proteins + Age,Sex,Center,BMI,Lipids,SBP)	ULSAM	MMP7_P09237_cardio_ii	0.0383596	0.0383596	2
Main	Continuous	Model 4 (Proteins + BMI,Lipids,SBP)	ULSAM	NT_proBNP_NA_cardio_iii	0.0460442	0.0460442	2
Main	Continuous	Model 3 (Proteins + Age,Sex,Center,BMI,Lipids,SBP)	ULSAM	NT_proBNP_NA_cardio_iii	0.036372	0.036372	2
Main	Continuous	Model 4 (Proteins + BMI,Lipids,SBP)	ULSAM	PCOLCE_Q15113_cardio	0.0144835	0.0144835	2
Main	Continuous	Model 3 (Proteins + Age,Sex,Center,BMI,Lipids,SBP)	ULSAM	PCOLCE_Q15113_cardio	0.0175418	0.0175418	2
Main	Continuous	Model 4 (Proteins + BMI,Lipids,SBP)	ULSAM	PDP1_Q9P0J1_organ_damage	0.00675478	0.00675478	2
Main	Continuous	Model 3 (Proteins + Age,Sex,Center,BMI,Lipids,SBP)	ULSAM	PDP1_Q9P0J1_organ_damage	0.000932221	0.000932221	2
Main	Continuous	Model 2 (Proteins + Age,Sex,Center,BMI)	ULSAM	PON3_Q15166_cardio_iii	0.0296236	0.0296236	2
Main	Continuous	Model 1 (Only Proteins)	ULSAM	PON3_Q15166_cardio_iii	0.0401278	0.0401278	2
Main	Continuous	Model 3 (Proteins + Age,Sex,Center,BMI,Lipids,SBP)	RISC	PPM1B_O75688_organ_damage	0.00557064	0.00557064	2
Main	Continuous	Model 2 (Proteins + Age,Sex,Center,BMI)	RISC	PPM1B_O75688_organ_damage	0.00471033	0.00471033	2
Main	Continuous	Model 3 (Proteins + Age,Sex,Center,BMI,Lipids,SBP)	RISC	RET_P07949_oncolo_ii	-0.0110603	0.0110603	2
Main	Continuous	Model 2 (Proteins + Age,Sex,Center,BMI)	RISC	RET_P07949_oncolo_ii	-0.00504885	0.00504885	2
Main	Continuous	Model 4 (Proteins + BMI,Lipids,SBP)	RISC	RNASE3_P12724_metabo	-0.0190982	0.0190982	2
Main	Continuous	Model 3 (Proteins + Age,Sex,Center,BMI,Lipids,SBP)	RISC	RNASE3_P12724_metabo	-0.0207301	0.0207301	2
Main	Continuous	Model 4 (Proteins + BMI,Lipids,SBP)	ULSAM	S100P_P25815_metabo	0.00444948	0.00444948	2
Main	Continuous	Model 3 (Proteins + Age,Sex,Center,BMI,Lipids,SBP)	ULSAM	S100P_P25815_metabo	0.00095455	0.00095455	2
Main	Continuous	Model 4 (Proteins + BMI,Lipids,SBP)	ULSAM	ST3GAL1_Q11201_organ_damage	0.00137784	0.00137784	2
Main	Continuous	Model 3 (Proteins + Age,Sex,Center,BMI,Lipids,SBP)	ULSAM	ST3GAL1_Q11201_organ_damage	0.00239328	0.00239328	2
Main	Continuous	Model 4 (Proteins + BMI,Lipids,SBP)	ULSAM	SYND1_P18827_oncolo_ii	-0.0165738	0.0165738	2
Main	Continuous	Model 3 (Proteins + Age,Sex,Center,BMI,Lipids,SBP)	ULSAM	SYND1_P18827_oncolo_ii	-0.0142686	0.0142686	2
Main	Continuous	Model 2 (Proteins + Age,Sex,Center,BMI)	RISC	TF_P13726_cardio_ii	0.0320139	0.0320139	2
Main	Continuous	Model 1 (Only Proteins)	RISC	TF_P13726_cardio_ii	0.00717968	0.00717968	2
Main	Continuous	Model 1 (Only Proteins)	RISC	TLR3_O15455_oncolo_ii	-0.0245032	0.0245032	2
Main	Continuous	Model 2 (Proteins + Age,Sex,Center,BMI)	RISC	TLR3_O15455_oncolo_ii	-0.00945628	0.00945628	2
Main	Continuous	Model 3 (Proteins + Age,Sex,Center,BMI,Lipids,SBP)	ULSAM	TREM1_Q9NP99_immune_respon	0.0224288	0.0224288	2
Main	Continuous	Model 4 (Proteins + BMI,Lipids,SBP)	ULSAM	TREM1_Q9NP99_immune_respon	0.025205	0.025205	2
Main	Continuous	Model 3 (Proteins + Age,Sex,Center,BMI,Lipids,SBP)	RISC	TYMP_P19971_metabo	0.111825	0.111825	2
Main	Continuous	Model 4 (Proteins + BMI,Lipids,SBP)	RISC	TYMP_P19971_metabo	0.102654	0.102654	2
Main	Continuous	Model 1 (Only Proteins)	RISC	AZU1_P20160_cardio_iii	-0.00327237	0.00327237	1
Main	Continuous	Model 4 (Proteins + BMI,Lipids,SBP)	ULSAM	CA4_P22748_cardio	0.00288731	0.00288731	1
Main	Continuous	Model 2 (Proteins + Age,Sex,Center,BMI)	RISC	CLEC11A_Q9Y240_develo	-0.0222599	0.0222599	1
Main	Continuous	Model 4 (Proteins + BMI,Lipids,SBP)	ULSAM	CLEC4G_Q6UXB4_immune_respon	-0.000329207	0.000329207	1
Main	Binary	Model 3 (Proteins + Age,Sex,Center,BMI,Lipids,SBP)	RISC	COMP_P49747_cardio	0.00447503	0.00447503	1
Main	Continuous	Model 4 (Proteins + BMI,Lipids,SBP)	ULSAM	CXCL16_Q9H2A7_cardio_iii	0.00084622	0.00084622	1
Main	Binary	Model 1 (Only Proteins)	RISC	ERBB2_P04626_oncolo_ii	-0.0687255	0.0687255	1
Main	Binary	Model 1 (Only Proteins)	RISC	ESM_1_Q9NQ30_oncolo_ii	0.0607956	0.0607956	1
Main	Binary	Model 1 (Only Proteins)	RISC	FGF_21_Q9NSA1_inflam	-0.0032301	0.0032301	1
Main	Continuous	Model 1 (Only Proteins)	ULSAM	FR_alpha_P15328_oncolo_ii	0.0022045	0.0022045	1
Main	Continuous	Model 1 (Only Proteins)	RISC	FURIN_P09958_oncolo_ii	-0.053931	0.053931	1
Main	Binary	Model 1 (Only Proteins)	RISC	IL_18R1_Q13478_inflam	-0.0488138	0.0488138	1
Main	Continuous	Model 2 (Proteins + Age,Sex,Center,BMI)	RISC	IL_1RT2_P27930_cardio_iii	-0.0281396	0.0281396	1
Main	Continuous	Model 4 (Proteins + BMI,Lipids,SBP)	ULSAM	LILRB5_O75023_cardio	0.00016788	0.00016788	1
Main	Continuous	Model 2 (Proteins + Age,Sex,Center,BMI)	RISC	MCP_4_Q99616_inflam	0.0207935	0.0207935	1
Main	Binary	Model 3 (Proteins + Age,Sex,Center,BMI,Lipids,SBP)	RISC	MSLN_Q13421_oncolo_ii	0.0122188	0.0122188	1
Main	Binary	Model 2 (Proteins + Age,Sex,Center,BMI)	RISC	NOMO1_Q15155_metabo	-0.000586238	0.000586238	1
Main	Continuous	Model 2 (Proteins + Age,Sex,Center,BMI)	RISC	NPTXR_O95502_metabo	-0.0238837	0.0238837	1
Main	Continuous	Model 1 (Only Proteins)	ULSAM	SDC4_P31431_metabo	0.0090886	0.0090886	1
Main	Continuous	Model 1 (Only Proteins)	ULSAM	THBS4_P35443_cardio	-0.0073836	0.0073836	1
Main	Continuous	Model 2 (Proteins + Age,Sex,Center,BMI)	RISC	TPP1_O14773_develo	-0.0303693	0.0303693	1
Main	Continuous	Model 4 (Proteins + BMI,Lipids,SBP)	ULSAM	TR_P02786_cardio_iii	0.00480365	0.00480365	1
Main	Continuous	Model 1 (Only Proteins)	RISC	WFIKKN2_Q8TEU8_develo	0.0117853	0.0117853	1
Main	Continuous	Model 2 (Proteins + Age,Sex,Center,BMI)	RISC	X5__NT_P21589_oncolo_ii	-0.0741267	0.0741267	1
Secondary	Continuous	3% LOD Model 1 (Only Proteins)	ULSAM	IGFBP_2_P18065_cardio_iii	0.31331	0.31331	16
Secondary	Continuous	25% LOD Model 1 (Only Proteins)	ULSAM	IGFBP_2_P18065_cardio_iii	0.252157	0.252157	16
Secondary	Continuous	10% LOD Model 1 (Only Proteins)	ULSAM	IGFBP_2_P18065_cardio_iii	0.252157	0.252157	16
Secondary	Continuous	3% LOD Model 3 (Proteins + Age,Sex,Center,BMI,Lipids,SBP)	ULSAM	IGFBP_2_P18065_cardio_iii	0.163888	0.163888	16
Secondary	Continuous	25% LOD Model 3 (Proteins + Age,Sex,Center,BMI,Lipids,SBP)	ULSAM	IGFBP_2_P18065_cardio_iii	0.160788	0.160788	16
Secondary	Continuous	10% LOD Model 3 (Proteins + Age,Sex,Center,BMI,Lipids,SBP)	ULSAM	IGFBP_2_P18065_cardio_iii	0.160788	0.160788	16
Secondary	Continuous	25% LOD Model 1 (Only Proteins)	RISC	IGFBP_2_P18065_cardio_iii	0.55467	0.55467	16
Secondary	Continuous	10% LOD Model 1 (Only Proteins)	RISC	IGFBP_2_P18065_cardio_iii	0.536038	0.536038	16
Secondary	Continuous	3% LOD Model 1 (Only Proteins)	RISC	IGFBP_2_P18065_cardio_iii	0.522559	0.522559	16
Secondary	Continuous	25% LOD Model 3 (Proteins + Age,Sex,Center,BMI,Lipids,SBP)	RISC	IGFBP_2_P18065_cardio_iii	0.411309	0.411309	16
Secondary	Continuous	10% LOD Model 3 (Proteins + Age,Sex,Center,BMI,Lipids,SBP)	RISC	IGFBP_2_P18065_cardio_iii	0.411105	0.411105	16
Secondary	Continuous	3% LOD Model 3 (Proteins + Age,Sex,Center,BMI,Lipids,SBP)	RISC	IGFBP_2_P18065_cardio_iii	0.408184	0.408184	16
Secondary	Continuous	25% LOD Model 1 (Only Proteins)	ULSAM	LEP_P41159_cardio_ii	-0.611756	0.611756	13
Secondary	Continuous	10% LOD Model 1 (Only Proteins)	ULSAM	LEP_P41159_cardio_ii	-0.611756	0.611756	13
Secondary	Continuous	3% LOD Model 1 (Only Proteins)	ULSAM	LEP_P41159_cardio_ii	-0.586394	0.586394	13
Secondary	Continuous	3% LOD Model 3 (Proteins + Age,Sex,Center,BMI,Lipids,SBP)	ULSAM	LEP_P41159_cardio_ii	-0.377525	0.377525	13
Secondary	Continuous	25% LOD Model 3 (Proteins + Age,Sex,Center,BMI,Lipids,SBP)	ULSAM	LEP_P41159_cardio_ii	-0.349306	0.349306	13
Secondary	Continuous	10% LOD Model 3 (Proteins + Age,Sex,Center,BMI,Lipids,SBP)	ULSAM	LEP_P41159_cardio_ii	-0.349306	0.349306	13
Secondary	Continuous	3% LOD Model 3 (Proteins + Age,Sex,Center,BMI,Lipids,SBP)	RISC	LEP_P41159_cardio_ii	-0.369963	0.369963	13
Secondary	Continuous	10% LOD Model 3 (Proteins + Age,Sex,Center,BMI,Lipids,SBP)	RISC	LEP_P41159_cardio_ii	-0.33795	0.33795	13
Secondary	Continuous	25% LOD Model 3 (Proteins + Age,Sex,Center,BMI,Lipids,SBP)	RISC	LEP_P41159_cardio_ii	-0.331436	0.331436	13
Secondary	Continuous	3% LOD Model 1 (Only Proteins)	RISC	LEP_P41159_cardio_ii	-0.197283	0.197283	13
Secondary	Continuous	10% LOD Model 1 (Only Proteins)	RISC	LEP_P41159_cardio_ii	-0.186567	0.186567	13
Secondary	Continuous	25% LOD Model 1 (Only Proteins)	RISC	LEP_P41159_cardio_ii	-0.171627	0.171627	13
Secondary	Continuous	3% LOD Model 1 (Only Proteins)	ULSAM	RTN4R_Q9BZR6_metabo	-0.14678	0.14678	12
Secondary	Continuous	25% LOD Model 1 (Only Proteins)	ULSAM	RTN4R_Q9BZR6_metabo	-0.0640283	0.0640283	12
Secondary	Continuous	10% LOD Model 1 (Only Proteins)	ULSAM	RTN4R_Q9BZR6_metabo	-0.0640283	0.0640283	12
Secondary	Continuous	3% LOD Model 3 (Proteins + Age,Sex,Center,BMI,Lipids,SBP)	ULSAM	RTN4R_Q9BZR6_metabo	-0.053388	0.053388	12
Secondary	Continuous	25% LOD Model 3 (Proteins + Age,Sex,Center,BMI,Lipids,SBP)	ULSAM	RTN4R_Q9BZR6_metabo	-0.0499147	0.0499147	12
Secondary	Continuous	10% LOD Model 3 (Proteins + Age,Sex,Center,BMI,Lipids,SBP)	ULSAM	RTN4R_Q9BZR6_metabo	-0.0499147	0.0499147	12
Secondary	Continuous	3% LOD Model 1 (Only Proteins)	RISC	RTN4R_Q9BZR6_metabo	-0.131742	0.131742	12
Secondary	Continuous	3% LOD Model 3 (Proteins + Age,Sex,Center,BMI,Lipids,SBP)	RISC	RTN4R_Q9BZR6_metabo	-0.113711	0.113711	12
Secondary	Continuous	10% LOD Model 1 (Only Proteins)	RISC	RTN4R_Q9BZR6_metabo	-0.112831	0.112831	12
Secondary	Continuous	10% LOD Model 3 (Proteins + Age,Sex,Center,BMI,Lipids,SBP)	RISC	RTN4R_Q9BZR6_metabo	-0.10619	0.10619	12
Secondary	Continuous	25% LOD Model 1 (Only Proteins)	RISC	RTN4R_Q9BZR6_metabo	-0.104192	0.104192	12
Secondary	Continuous	25% LOD Model 3 (Proteins + Age,Sex,Center,BMI,Lipids,SBP)	RISC	RTN4R_Q9BZR6_metabo	-0.103056	0.103056	12
Secondary	Continuous	25% LOD Model 1 (Only Proteins)	ULSAM	ADGRG1_Q9Y653_organ_damage	-0.217778	0.217778	11
Secondary	Continuous	10% LOD Model 1 (Only Proteins)	ULSAM	ADGRG1_Q9Y653_organ_damage	-0.217778	0.217778	11
Secondary	Continuous	25% LOD Model 3 (Proteins + Age,Sex,Center,BMI,Lipids,SBP)	ULSAM	ADGRG1_Q9Y653_organ_damage	-0.145462	0.145462	11
Secondary	Continuous	10% LOD Model 3 (Proteins + Age,Sex,Center,BMI,Lipids,SBP)	ULSAM	ADGRG1_Q9Y653_organ_damage	-0.145462	0.145462	11
Secondary	Continuous	25% LOD Model 3 (Proteins + Age,Sex,Center,BMI,Lipids,SBP)	RISC	ADGRG1_Q9Y653_organ_damage	-0.0443333	0.0443333	11
Secondary	Continuous	10% LOD Model 3 (Proteins + Age,Sex,Center,BMI,Lipids,SBP)	RISC	ADGRG1_Q9Y653_organ_damage	-0.0398723	0.0398723	11
Secondary	Continuous	3% LOD Model 3 (Proteins + Age,Sex,Center,BMI,Lipids,SBP)	RISC	INHBC_P55103_develo	-0.136589	0.136589	10
Secondary	Continuous	25% LOD Model 3 (Proteins + Age,Sex,Center,BMI,Lipids,SBP)	RISC	INHBC_P55103_develo	-0.117406	0.117406	10
Secondary	Continuous	10% LOD Model 3 (Proteins + Age,Sex,Center,BMI,Lipids,SBP)	RISC	INHBC_P55103_develo	-0.115785	0.115785	10
Secondary	Continuous	3% LOD Model 1 (Only Proteins)	RISC	INHBC_P55103_develo	-0.0198856	0.0198856	10
Secondary	Continuous	10% LOD Model 1 (Only Proteins)	RISC	INHBC_P55103_develo	-0.0136731	0.0136731	10
Secondary	Continuous	25% LOD Model 1 (Only Proteins)	RISC	INHBC_P55103_develo	-0.0107531	0.0107531	10
Secondary	Continuous	3% LOD Model 3 (Proteins + Age,Sex,Center,BMI,Lipids,SBP)	ULSAM	INHBC_P55103_develo	-0.0697551	0.0697551	10
Secondary	Continuous	3% LOD Model 1 (Only Proteins)	ULSAM	INHBC_P55103_develo	-0.0644694	0.0644694	10
Secondary	Continuous	25% LOD Model 1 (Only Proteins)	ULSAM	INHBC_P55103_develo	-0.0432647	0.0432647	10
Secondary	Continuous	10% LOD Model 1 (Only Proteins)	ULSAM	INHBC_P55103_develo	-0.0432647	0.0432647	10
Secondary	Continuous	3% LOD Model 1 (Only Proteins)	RISC	LPL_P06858_cardio_ii	0.171113	0.171113	10
Secondary	Continuous	10% LOD Model 1 (Only Proteins)	RISC	LPL_P06858_cardio_ii	0.167129	0.167129	10
Secondary	Continuous	25% LOD Model 1 (Only Proteins)	RISC	LPL_P06858_cardio_ii	0.144751	0.144751	10
Secondary	Continuous	10% LOD Model 3 (Proteins + Age,Sex,Center,BMI,Lipids,SBP)	RISC	LPL_P06858_cardio_ii	0.14079	0.14079	10
Secondary	Continuous	25% LOD Model 3 (Proteins + Age,Sex,Center,BMI,Lipids,SBP)	RISC	LPL_P06858_cardio_ii	0.133385	0.133385	10
Secondary	Continuous	3% LOD Model 3 (Proteins + Age,Sex,Center,BMI,Lipids,SBP)	RISC	LPL_P06858_cardio_ii	0.120732	0.120732	10
Secondary	Continuous	25% LOD Model 1 (Only Proteins)	ULSAM	LPL_P06858_cardio_ii	0.154035	0.154035	10
Secondary	Continuous	10% LOD Model 1 (Only Proteins)	ULSAM	LPL_P06858_cardio_ii	0.154035	0.154035	10
Secondary	Continuous	25% LOD Model 3 (Proteins + Age,Sex,Center,BMI,Lipids,SBP)	ULSAM	LPL_P06858_cardio_ii	0.137581	0.137581	10
Secondary	Continuous	10% LOD Model 3 (Proteins + Age,Sex,Center,BMI,Lipids,SBP)	ULSAM	LPL_P06858_cardio_ii	0.137581	0.137581	10
Secondary	Continuous	3% LOD Model 1 (Only Proteins)	ULSAM	LPL_P06858_cardio_ii	0.132015	0.132015	10
Secondary	Continuous	3% LOD Model 3 (Proteins + Age,Sex,Center,BMI,Lipids,SBP)	ULSAM	LPL_P06858_cardio_ii	0.0783039	0.0783039	10
Secondary	Continuous	25% LOD Model 1 (Only Proteins)	RISC	FABP4_P15090_cardio_iii	-0.457736	0.457736	9
Secondary	Continuous	3% LOD Model 1 (Only Proteins)	RISC	FABP4_P15090_cardio_iii	-0.451517	0.451517	9
Secondary	Continuous	10% LOD Model 1 (Only Proteins)	RISC	FABP4_P15090_cardio_iii	-0.447338	0.447338	9
Secondary	Continuous	25% LOD Model 3 (Proteins + Age,Sex,Center,BMI,Lipids,SBP)	RISC	FABP4_P15090_cardio_iii	-0.179223	0.179223	9
Secondary	Continuous	3% LOD Model 3 (Proteins + Age,Sex,Center,BMI,Lipids,SBP)	RISC	FABP4_P15090_cardio_iii	-0.178341	0.178341	9
Secondary	Continuous	10% LOD Model 3 (Proteins + Age,Sex,Center,BMI,Lipids,SBP)	RISC	FABP4_P15090_cardio_iii	-0.174815	0.174815	9
Secondary	Continuous	25% LOD Model 1 (Only Proteins)	ULSAM	FABP4_P15090_cardio_iii	-0.0850502	0.0850502	9
Secondary	Continuous	10% LOD Model 1 (Only Proteins)	ULSAM	FABP4_P15090_cardio_iii	-0.0850502	0.0850502	9
Secondary	Continuous	3% LOD Model 1 (Only Proteins)	ULSAM	FABP4_P15090_cardio_iii	-0.0656914	0.0656914	9
Secondary	Continuous	25% LOD Model 3 (Proteins + Age,Sex,Center,BMI,Lipids,SBP)	ULSAM	FABP4_P15090_cardio_iii	-0.017092	0.017092	9
Secondary	Continuous	10% LOD Model 3 (Proteins + Age,Sex,Center,BMI,Lipids,SBP)	ULSAM	FABP4_P15090_cardio_iii	-0.017092	0.017092	9
Secondary	Continuous	10% LOD Model 3 (Proteins + Age,Sex,Center,BMI,Lipids,SBP)	RISC	HAOX1_Q9UJM8_cardio_ii	-0.0598795	0.0598795	9
Secondary	Continuous	25% LOD Model 3 (Proteins + Age,Sex,Center,BMI,Lipids,SBP)	RISC	HAOX1_Q9UJM8_cardio_ii	-0.0567629	0.0567629	9
Secondary	Continuous	25% LOD Model 1 (Only Proteins)	ULSAM	HAOX1_Q9UJM8_cardio_ii	-0.0574715	0.0574715	9
Secondary	Continuous	10% LOD Model 1 (Only Proteins)	ULSAM	HAOX1_Q9UJM8_cardio_ii	-0.0574715	0.0574715	9
Secondary	Continuous	25% LOD Model 3 (Proteins + Age,Sex,Center,BMI,Lipids,SBP)	ULSAM	HAOX1_Q9UJM8_cardio_ii	-0.0510518	0.0510518	9
Secondary	Continuous	10% LOD Model 3 (Proteins + Age,Sex,Center,BMI,Lipids,SBP)	ULSAM	HAOX1_Q9UJM8_cardio_ii	-0.0510518	0.0510518	9
Secondary	Continuous	3% LOD Model 3 (Proteins + Age,Sex,Center,BMI,Lipids,SBP)	ULSAM	HAOX1_Q9UJM8_cardio_ii	-0.041125	0.041125	9
Secondary	Continuous	3% LOD Model 1 (Only Proteins)	ULSAM	IL_1ra_P18510_cardio_ii	-0.0647665	0.0647665	9
Secondary	Continuous	3% LOD Model 3 (Proteins + Age,Sex,Center,BMI,Lipids,SBP)	ULSAM	IL_1ra_P18510_cardio_ii	-0.0511462	0.0511462	9
Secondary	Continuous	25% LOD Model 1 (Only Proteins)	ULSAM	IL_1ra_P18510_cardio_ii	-0.0439266	0.0439266	9
Secondary	Continuous	10% LOD Model 1 (Only Proteins)	ULSAM	IL_1ra_P18510_cardio_ii	-0.0439266	0.0439266	9
Secondary	Continuous	25% LOD Model 3 (Proteins + Age,Sex,Center,BMI,Lipids,SBP)	ULSAM	IL_1ra_P18510_cardio_ii	-0.037696	0.037696	9
Secondary	Continuous	10% LOD Model 3 (Proteins + Age,Sex,Center,BMI,Lipids,SBP)	ULSAM	IL_1ra_P18510_cardio_ii	-0.037696	0.037696	9
Secondary	Continuous	10% LOD Model 1 (Only Proteins)	RISC	ANGPTL4_Q9BY76_develo	-0.165193	0.165193	8
Secondary	Continuous	25% LOD Model 1 (Only Proteins)	RISC	ANGPTL4_Q9BY76_develo	-0.136706	0.136706	8
Secondary	Continuous	10% LOD Model 3 (Proteins + Age,Sex,Center,BMI,Lipids,SBP)	RISC	ANGPTL4_Q9BY76_develo	-0.124332	0.124332	8
Secondary	Continuous	25% LOD Model 3 (Proteins + Age,Sex,Center,BMI,Lipids,SBP)	RISC	ANGPTL4_Q9BY76_develo	-0.121403	0.121403	8
Secondary	Continuous	25% LOD Model 1 (Only Proteins)	ULSAM	ANGPTL4_Q9BY76_develo	-0.161428	0.161428	8
Secondary	Continuous	10% LOD Model 1 (Only Proteins)	ULSAM	ANGPTL4_Q9BY76_develo	-0.161428	0.161428	8
Secondary	Continuous	3% LOD Model 1 (Only Proteins)	ULSAM	ANGPTL4_Q9BY76_develo	-0.158697	0.158697	8
Secondary	Continuous	25% LOD Model 3 (Proteins + Age,Sex,Center,BMI,Lipids,SBP)	ULSAM	ANGPTL4_Q9BY76_develo	-0.0880044	0.0880044	8
Secondary	Continuous	10% LOD Model 3 (Proteins + Age,Sex,Center,BMI,Lipids,SBP)	ULSAM	ANGPTL4_Q9BY76_develo	-0.0880044	0.0880044	8
Secondary	Continuous	3% LOD Model 3 (Proteins + Age,Sex,Center,BMI,Lipids,SBP)	ULSAM	ANGPTL4_Q9BY76_develo	-0.059608	0.059608	8
Secondary	Continuous	10% LOD Model 1 (Only Proteins)	RISC	CLEC4A_Q9UMR7_immune_respon	0.121444	0.121444	8
Secondary	Continuous	3% LOD Model 1 (Only Proteins)	RISC	CLEC4A_Q9UMR7_immune_respon	0.114585	0.114585	8
Secondary	Continuous	25% LOD Model 1 (Only Proteins)	RISC	CLEC4A_Q9UMR7_immune_respon	0.108659	0.108659	8
Secondary	Continuous	25% LOD Model 3 (Proteins + Age,Sex,Center,BMI,Lipids,SBP)	RISC	CLEC4A_Q9UMR7_immune_respon	0.0694626	0.0694626	8
Secondary	Continuous	10% LOD Model 3 (Proteins + Age,Sex,Center,BMI,Lipids,SBP)	RISC	CLEC4A_Q9UMR7_immune_respon	0.0690889	0.0690889	8
Secondary	Continuous	3% LOD Model 3 (Proteins + Age,Sex,Center,BMI,Lipids,SBP)	RISC	CLEC4A_Q9UMR7_immune_respon	0.0572708	0.0572708	8
Secondary	Continuous	25% LOD Model 1 (Only Proteins)	ULSAM	CLEC4A_Q9UMR7_immune_respon	0.0777959	0.0777959	8
Secondary	Continuous	10% LOD Model 1 (Only Proteins)	ULSAM	CLEC4A_Q9UMR7_immune_respon	0.0777959	0.0777959	8
Secondary	Continuous	3% LOD Model 1 (Only Proteins)	ULSAM	CLEC4A_Q9UMR7_immune_respon	0.0361333	0.0361333	8
Secondary	Continuous	25% LOD Model 3 (Proteins + Age,Sex,Center,BMI,Lipids,SBP)	RISC	TNFRSF10C_O14798_cardio_iii	-0.0976022	0.0976022	8
Secondary	Continuous	10% LOD Model 3 (Proteins + Age,Sex,Center,BMI,Lipids,SBP)	RISC	TNFRSF10C_O14798_cardio_iii	-0.0933904	0.0933904	8
Secondary	Continuous	3% LOD Model 3 (Proteins + Age,Sex,Center,BMI,Lipids,SBP)	RISC	TNFRSF10C_O14798_cardio_iii	-0.090958	0.090958	8
Secondary	Continuous	10% LOD Model 3 (Proteins + Age,Sex,Center,BMI,Lipids,SBP)	RISC	CA14_Q9ULX7_organ_damage	0.0512353	0.0512353	7
Secondary	Continuous	3% LOD Model 3 (Proteins + Age,Sex,Center,BMI,Lipids,SBP)	RISC	CA14_Q9ULX7_organ_damage	0.0494352	0.0494352	7
Secondary	Continuous	25% LOD Model 3 (Proteins + Age,Sex,Center,BMI,Lipids,SBP)	RISC	CA14_Q9ULX7_organ_damage	0.0445025	0.0445025	7
Secondary	Continuous	3% LOD Model 1 (Only Proteins)	RISC	CA14_Q9ULX7_organ_damage	0.00470617	0.00470617	7
Secondary	Continuous	25% LOD Model 1 (Only Proteins)	RISC	CA14_Q9ULX7_organ_damage	0.0020093	0.0020093	7
Secondary	Continuous	3% LOD Model 1 (Only Proteins)	ULSAM	CA14_Q9ULX7_organ_damage	0.0118757	0.0118757	7
Secondary	Continuous	25% LOD Model 1 (Only Proteins)	ULSAM	CA14_Q9ULX7_organ_damage	0.00222206	0.00222206	7
Secondary	Continuous	10% LOD Model 1 (Only Proteins)	ULSAM	CA14_Q9ULX7_organ_damage	0.00222206	0.00222206	7
Secondary	Continuous	3% LOD Model 3 (Proteins + Age,Sex,Center,BMI,Lipids,SBP)	RISC	CD300LG_Q6UXG3_develo	0.20095	0.20095	7
Secondary	Continuous	25% LOD Model 3 (Proteins + Age,Sex,Center,BMI,Lipids,SBP)	RISC	CD300LG_Q6UXG3_develo	0.200772	0.200772	7
Secondary	Continuous	10% LOD Model 3 (Proteins + Age,Sex,Center,BMI,Lipids,SBP)	RISC	CD300LG_Q6UXG3_develo	0.196894	0.196894	7
Secondary	Continuous	25% LOD Model 1 (Only Proteins)	RISC	CD300LG_Q6UXG3_develo	0.0253998	0.0253998	7
Secondary	Continuous	10% LOD Model 1 (Only Proteins)	RISC	CD300LG_Q6UXG3_develo	0.0244308	0.0244308	7
Secondary	Continuous	3% LOD Model 1 (Only Proteins)	RISC	CD300LG_Q6UXG3_develo	0.0102918	0.0102918	7
Secondary	Continuous	3% LOD Model 3 (Proteins + Age,Sex,Center,BMI,Lipids,SBP)	ULSAM	CD300LG_Q6UXG3_develo	0.0314419	0.0314419	7
Secondary	Continuous	25% LOD Model 3 (Proteins + Age,Sex,Center,BMI,Lipids,SBP)	ULSAM	CD300LG_Q6UXG3_develo	0.0130984	0.0130984	7
Secondary	Continuous	10% LOD Model 3 (Proteins + Age,Sex,Center,BMI,Lipids,SBP)	ULSAM	CD300LG_Q6UXG3_develo	0.0130984	0.0130984	7
Secondary	Continuous	3% LOD Model 1 (Only Proteins)	RISC	FABP2_P12104_cardio_ii	0.192204	0.192204	7
Secondary	Continuous	25% LOD Model 1 (Only Proteins)	RISC	FABP2_P12104_cardio_ii	0.185882	0.185882	7
Secondary	Continuous	10% LOD Model 1 (Only Proteins)	RISC	FABP2_P12104_cardio_ii	0.183289	0.183289	7
Secondary	Continuous	3% LOD Model 3 (Proteins + Age,Sex,Center,BMI,Lipids,SBP)	RISC	FABP2_P12104_cardio_ii	0.138783	0.138783	7
Secondary	Continuous	25% LOD Model 3 (Proteins + Age,Sex,Center,BMI,Lipids,SBP)	RISC	FABP2_P12104_cardio_ii	0.134932	0.134932	7
Secondary	Continuous	10% LOD Model 3 (Proteins + Age,Sex,Center,BMI,Lipids,SBP)	RISC	FABP2_P12104_cardio_ii	0.131551	0.131551	7
Secondary	Continuous	25% LOD Model 1 (Only Proteins)	RISC	IGFBP_1_P08833_cardio_iii	0.231768	0.231768	7
Secondary	Continuous	3% LOD Model 1 (Only Proteins)	RISC	IGFBP_1_P08833_cardio_iii	0.224819	0.224819	7
Secondary	Continuous	10% LOD Model 1 (Only Proteins)	RISC	IGFBP_1_P08833_cardio_iii	0.22396	0.22396	7
Secondary	Continuous	3% LOD Model 1 (Only Proteins)	ULSAM	IGFBP_1_P08833_cardio_iii	0.112648	0.112648	7
Secondary	Continuous	10% LOD Model 3 (Proteins + Age,Sex,Center,BMI,Lipids,SBP)	RISC	ITGAV_P06756_oncolo_ii	0.0191653	0.0191653	7
Secondary	Continuous	25% LOD Model 3 (Proteins + Age,Sex,Center,BMI,Lipids,SBP)	RISC	ITGAV_P06756_oncolo_ii	0.0168516	0.0168516	7
Secondary	Continuous	3% LOD Model 3 (Proteins + Age,Sex,Center,BMI,Lipids,SBP)	RISC	ITGAV_P06756_oncolo_ii	0.00794022	0.00794022	7
Secondary	Continuous	3% LOD Model 1 (Only Proteins)	ULSAM	ITGAV_P06756_oncolo_ii	0.173792	0.173792	7
Secondary	Continuous	25% LOD Model 3 (Proteins + Age,Sex,Center,BMI,Lipids,SBP)	ULSAM	ITGAV_P06756_oncolo_ii	0.140721	0.140721	7
Secondary	Continuous	10% LOD Model 3 (Proteins + Age,Sex,Center,BMI,Lipids,SBP)	ULSAM	ITGAV_P06756_oncolo_ii	0.140721	0.140721	7
Secondary	Continuous	25% LOD Model 1 (Only Proteins)	ULSAM	ITGAV_P06756_oncolo_ii	0.136483	0.136483	7
Secondary	Continuous	10% LOD Model 1 (Only Proteins)	ULSAM	ITGAV_P06756_oncolo_ii	0.136483	0.136483	7
Secondary	Continuous	3% LOD Model 3 (Proteins + Age,Sex,Center,BMI,Lipids,SBP)	ULSAM	ITGAV_P06756_oncolo_ii	0.0664647	0.0664647	7
Secondary	Continuous	3% LOD Model 1 (Only Proteins)	RISC	ADGRG2_Q8IZP9_metabo	0.078847	0.078847	6
Secondary	Continuous	10% LOD Model 1 (Only Proteins)	RISC	ADGRG2_Q8IZP9_metabo	0.0709383	0.0709383	6
Secondary	Continuous	25% LOD Model 1 (Only Proteins)	RISC	ADGRG2_Q8IZP9_metabo	0.0656141	0.0656141	6
Secondary	Continuous	3% LOD Model 3 (Proteins + Age,Sex,Center,BMI,Lipids,SBP)	RISC	ADGRG2_Q8IZP9_metabo	0.0501277	0.0501277	6
Secondary	Continuous	25% LOD Model 3 (Proteins + Age,Sex,Center,BMI,Lipids,SBP)	RISC	ADGRG2_Q8IZP9_metabo	0.0392007	0.0392007	6
Secondary	Continuous	10% LOD Model 3 (Proteins + Age,Sex,Center,BMI,Lipids,SBP)	RISC	ADGRG2_Q8IZP9_metabo	0.0387303	0.0387303	6
Secondary	Continuous	3% LOD Model 1 (Only Proteins)	RISC	CCL19_Q99731_inflam	-0.0531858	0.0531858	6
Secondary	Continuous	3% LOD Model 3 (Proteins + Age,Sex,Center,BMI,Lipids,SBP)	RISC	CCL19_Q99731_inflam	-0.0451002	0.0451002	6
Secondary	Continuous	10% LOD Model 1 (Only Proteins)	RISC	CCL19_Q99731_inflam	-0.0319055	0.0319055	6
Secondary	Continuous	10% LOD Model 3 (Proteins + Age,Sex,Center,BMI,Lipids,SBP)	RISC	CCL19_Q99731_inflam	-0.0268725	0.0268725	6
Secondary	Continuous	25% LOD Model 3 (Proteins + Age,Sex,Center,BMI,Lipids,SBP)	RISC	CCL19_Q99731_inflam	-0.0250265	0.0250265	6
Secondary	Continuous	25% LOD Model 1 (Only Proteins)	RISC	CCL19_Q99731_inflam	-0.0222161	0.0222161	6
Secondary	Continuous	3% LOD Model 1 (Only Proteins)	RISC	CLEC7A_Q9BXN2_immune_respon	0.165369	0.165369	6
Secondary	Continuous	10% LOD Model 1 (Only Proteins)	RISC	CLEC7A_Q9BXN2_immune_respon	0.150348	0.150348	6
Secondary	Continuous	25% LOD Model 1 (Only Proteins)	RISC	CLEC7A_Q9BXN2_immune_respon	0.135692	0.135692	6
Secondary	Continuous	25% LOD Model 3 (Proteins + Age,Sex,Center,BMI,Lipids,SBP)	RISC	CLEC7A_Q9BXN2_immune_respon	0.0365639	0.0365639	6
Secondary	Continuous	3% LOD Model 3 (Proteins + Age,Sex,Center,BMI,Lipids,SBP)	RISC	CLEC7A_Q9BXN2_immune_respon	0.0322886	0.0322886	6
Secondary	Continuous	10% LOD Model 3 (Proteins + Age,Sex,Center,BMI,Lipids,SBP)	RISC	CLEC7A_Q9BXN2_immune_respon	0.031683	0.031683	6
Secondary	Continuous	3% LOD Model 3 (Proteins + Age,Sex,Center,BMI,Lipids,SBP)	RISC	FASLG_P48023_oncolo_ii	0.0879401	0.0879401	6
Secondary	Continuous	10% LOD Model 3 (Proteins + Age,Sex,Center,BMI,Lipids,SBP)	RISC	FASLG_P48023_oncolo_ii	0.0847457	0.0847457	6
Secondary	Continuous	25% LOD Model 3 (Proteins + Age,Sex,Center,BMI,Lipids,SBP)	RISC	FASLG_P48023_oncolo_ii	0.0821764	0.0821764	6
Secondary	Continuous	3% LOD Model 1 (Only Proteins)	RISC	HGF_P14210_oncolo_ii	-0.0880673	0.0880673	6
Secondary	Continuous	10% LOD Model 1 (Only Proteins)	RISC	HGF_P14210_oncolo_ii	-0.0785786	0.0785786	6
Secondary	Continuous	25% LOD Model 1 (Only Proteins)	RISC	HGF_P14210_oncolo_ii	-0.0652723	0.0652723	6
Secondary	Continuous	3% LOD Model 1 (Only Proteins)	ULSAM	HGF_P14210_oncolo_ii	-0.106544	0.106544	6
Secondary	Continuous	25% LOD Model 3 (Proteins + Age,Sex,Center,BMI,Lipids,SBP)	ULSAM	HGF_P14210_oncolo_ii	-0.0436444	0.0436444	6
Secondary	Continuous	10% LOD Model 3 (Proteins + Age,Sex,Center,BMI,Lipids,SBP)	ULSAM	HGF_P14210_oncolo_ii	-0.0436444	0.0436444	6
Secondary	Continuous	3% LOD Model 3 (Proteins + Age,Sex,Center,BMI,Lipids,SBP)	ULSAM	HGF_P14210_oncolo_ii	-0.0228095	0.0228095	6
Secondary	Continuous	10% LOD Model 1 (Only Proteins)	RISC	SCF_P21583_cardio_ii	0.123573	0.123573	6
Secondary	Continuous	25% LOD Model 1 (Only Proteins)	RISC	SCF_P21583_cardio_ii	0.121816	0.121816	6
Secondary	Continuous	3% LOD Model 1 (Only Proteins)	RISC	SCF_P21583_cardio_ii	0.111085	0.111085	6
Secondary	Continuous	25% LOD Model 3 (Proteins + Age,Sex,Center,BMI,Lipids,SBP)	RISC	SCF_P21583_cardio_ii	0.108698	0.108698	6
Secondary	Continuous	10% LOD Model 3 (Proteins + Age,Sex,Center,BMI,Lipids,SBP)	RISC	SCF_P21583_cardio_ii	0.0990891	0.0990891	6
Secondary	Continuous	3% LOD Model 3 (Proteins + Age,Sex,Center,BMI,Lipids,SBP)	RISC	SCF_P21583_cardio_ii	0.0984231	0.0984231	6
Secondary	Continuous	3% LOD Model 3 (Proteins + Age,Sex,Center,BMI,Lipids,SBP)	RISC	STC1_P52823_immune_respon	-0.0959701	0.0959701	6
Secondary	Continuous	10% LOD Model 3 (Proteins + Age,Sex,Center,BMI,Lipids,SBP)	RISC	STC1_P52823_immune_respon	-0.0863006	0.0863006	6
Secondary	Continuous	25% LOD Model 3 (Proteins + Age,Sex,Center,BMI,Lipids,SBP)	RISC	STC1_P52823_immune_respon	-0.084279	0.084279	6
Secondary	Continuous	25% LOD Model 3 (Proteins + Age,Sex,Center,BMI,Lipids,SBP)	RISC	KLK6_Q92876_cardio_iii	-0.0704226	0.0704226	5
Secondary	Continuous	10% LOD Model 3 (Proteins + Age,Sex,Center,BMI,Lipids,SBP)	RISC	KLK6_Q92876_cardio_iii	-0.070129	0.070129	5
Secondary	Continuous	3% LOD Model 3 (Proteins + Age,Sex,Center,BMI,Lipids,SBP)	RISC	KLK6_Q92876_cardio_iii	-0.0613952	0.0613952	5
Secondary	Continuous	3% LOD Model 1 (Only Proteins)	RISC	SCGB3A2_Q96PL1_cardio_iii	0.331009	0.331009	5
Secondary	Continuous	10% LOD Model 1 (Only Proteins)	RISC	SCGB3A2_Q96PL1_cardio_iii	0.321258	0.321258	5
Secondary	Continuous	3% LOD Model 3 (Proteins + Age,Sex,Center,BMI,Lipids,SBP)	RISC	SCGB3A2_Q96PL1_cardio_iii	0.314735	0.314735	5
Secondary	Continuous	10% LOD Model 3 (Proteins + Age,Sex,Center,BMI,Lipids,SBP)	RISC	SCGB3A2_Q96PL1_cardio_iii	0.311552	0.311552	5
Secondary	Continuous	25% LOD Model 1 (Only Proteins)	RISC	SCGB3A2_Q96PL1_cardio_iii	0.311463	0.311463	5
Secondary	Continuous	25% LOD Model 3 (Proteins + Age,Sex,Center,BMI,Lipids,SBP)	RISC	SCGB3A2_Q96PL1_cardio_iii	0.300899	0.300899	5
Secondary	Continuous	25% LOD Model 1 (Only Proteins)	ULSAM	SSC4D_Q8WTU2_metabo	-0.0510084	0.0510084	5
Secondary	Continuous	10% LOD Model 1 (Only Proteins)	ULSAM	SSC4D_Q8WTU2_metabo	-0.0510084	0.0510084	5
Secondary	Continuous	3% LOD Model 1 (Only Proteins)	ULSAM	CDH2_P19022_metabo	-0.00245336	0.00245336	4
Secondary	Continuous	3% LOD Model 3 (Proteins + Age,Sex,Center,BMI,Lipids,SBP)	RISC	CPA1_P15085_cardio_iii	-0.027591	0.027591	4
Secondary	Continuous	10% LOD Model 3 (Proteins + Age,Sex,Center,BMI,Lipids,SBP)	RISC	CPA1_P15085_cardio_iii	-0.0119603	0.0119603	4
Secondary	Continuous	3% LOD Model 1 (Only Proteins)	RISC	CPA1_P15085_cardio_iii	-0.011646	0.011646	4
Secondary	Continuous	25% LOD Model 3 (Proteins + Age,Sex,Center,BMI,Lipids,SBP)	RISC	CPA1_P15085_cardio_iii	-0.00960634	0.00960634	4
Secondary	Continuous	3% LOD Model 3 (Proteins + Age,Sex,Center,BMI,Lipids,SBP)	RISC	ENAH_Q8N8S7_organ_damage	0.0665944	0.0665944	4
Secondary	Continuous	10% LOD Model 3 (Proteins + Age,Sex,Center,BMI,Lipids,SBP)	RISC	ENAH_Q8N8S7_organ_damage	0.0591514	0.0591514	4
Secondary	Continuous	25% LOD Model 3 (Proteins + Age,Sex,Center,BMI,Lipids,SBP)	RISC	ENAH_Q8N8S7_organ_damage	0.0562551	0.0562551	4
Secondary	Continuous	3% LOD Model 1 (Only Proteins)	RISC	GDF_15_Q99988_cardio_iii	-0.186664	0.186664	4
Secondary	Continuous	10% LOD Model 1 (Only Proteins)	RISC	GDF_15_Q99988_cardio_iii	-0.143532	0.143532	4
Secondary	Continuous	25% LOD Model 1 (Only Proteins)	RISC	GDF_15_Q99988_cardio_iii	-0.124869	0.124869	4
Secondary	Continuous	3% LOD Model 3 (Proteins + Age,Sex,Center,BMI,Lipids,SBP)	RISC	GDF_15_Q99988_cardio_iii	-0.103164	0.103164	4
Secondary	Continuous	25% LOD Model 3 (Proteins + Age,Sex,Center,BMI,Lipids,SBP)	RISC	GDF_15_Q99988_cardio_iii	-0.0872942	0.0872942	4
Secondary	Continuous	10% LOD Model 3 (Proteins + Age,Sex,Center,BMI,Lipids,SBP)	RISC	GDF_15_Q99988_cardio_iii	-0.0803405	0.0803405	4
Secondary	Continuous	25% LOD Model 3 (Proteins + Age,Sex,Center,BMI,Lipids,SBP)	RISC	HGF_P14210_inflam	-0.105611	0.105611	4
Secondary	Continuous	3% LOD Model 1 (Only Proteins)	RISC	HGF_P14210_inflam	-0.103713	0.103713	4
Secondary	Continuous	10% LOD Model 1 (Only Proteins)	RISC	HGF_P14210_inflam	-0.0999187	0.0999187	4
Secondary	Continuous	25% LOD Model 1 (Only Proteins)	RISC	HGF_P14210_inflam	-0.0995724	0.0995724	4
Secondary	Continuous	10% LOD Model 3 (Proteins + Age,Sex,Center,BMI,Lipids,SBP)	RISC	HGF_P14210_inflam	-0.098201	0.098201	4
Secondary	Continuous	3% LOD Model 3 (Proteins + Age,Sex,Center,BMI,Lipids,SBP)	RISC	HGF_P14210_inflam	-0.0920418	0.0920418	4
Secondary	Continuous	3% LOD Model 3 (Proteins + Age,Sex,Center,BMI,Lipids,SBP)	RISC	hK11_Q9UBX7_oncolo_ii	0.12488	0.12488	4
Secondary	Continuous	10% LOD Model 3 (Proteins + Age,Sex,Center,BMI,Lipids,SBP)	RISC	hK11_Q9UBX7_oncolo_ii	0.117498	0.117498	4
Secondary	Continuous	25% LOD Model 3 (Proteins + Age,Sex,Center,BMI,Lipids,SBP)	RISC	hK11_Q9UBX7_oncolo_ii	0.112333	0.112333	4
Secondary	Continuous	3% LOD Model 1 (Only Proteins)	RISC	hK11_Q9UBX7_oncolo_ii	0.0685793	0.0685793	4
Secondary	Continuous	25% LOD Model 1 (Only Proteins)	RISC	hK11_Q9UBX7_oncolo_ii	0.0560063	0.0560063	4
Secondary	Continuous	10% LOD Model 1 (Only Proteins)	RISC	hK11_Q9UBX7_oncolo_ii	0.055183	0.055183	4
Secondary	Continuous	10% LOD Model 1 (Only Proteins)	RISC	IL6_P05231_inflam	-0.13128	0.13128	4
Secondary	Continuous	3% LOD Model 1 (Only Proteins)	RISC	IL6_P05231_inflam	-0.12611	0.12611	4
Secondary	Continuous	25% LOD Model 1 (Only Proteins)	RISC	IL6_P05231_inflam	-0.117795	0.117795	4
Secondary	Continuous	25% LOD Model 3 (Proteins + Age,Sex,Center,BMI,Lipids,SBP)	RISC	IL6_P05231_inflam	-0.0613687	0.0613687	4
Secondary	Continuous	10% LOD Model 3 (Proteins + Age,Sex,Center,BMI,Lipids,SBP)	RISC	IL6_P05231_inflam	-0.0543721	0.0543721	4
Secondary	Continuous	3% LOD Model 3 (Proteins + Age,Sex,Center,BMI,Lipids,SBP)	RISC	IL6_P05231_inflam	-0.0532259	0.0532259	4
Secondary	Continuous	3% LOD Model 1 (Only Proteins)	ULSAM	ITM2A_O43736_immune_respon	0.0697596	0.0697596	4
Secondary	Continuous	3% LOD Model 1 (Only Proteins)	RISC	KIM1_Q96D42_organ_damage	-0.133218	0.133218	4
Secondary	Continuous	10% LOD Model 1 (Only Proteins)	RISC	KIM1_Q96D42_organ_damage	-0.12539	0.12539	4
Secondary	Continuous	25% LOD Model 1 (Only Proteins)	RISC	KIM1_Q96D42_organ_damage	-0.114158	0.114158	4
Secondary	Continuous	3% LOD Model 3 (Proteins + Age,Sex,Center,BMI,Lipids,SBP)	RISC	KIM1_Q96D42_organ_damage	-0.0658958	0.0658958	4
Secondary	Continuous	25% LOD Model 3 (Proteins + Age,Sex,Center,BMI,Lipids,SBP)	RISC	KIM1_Q96D42_organ_damage	-0.061134	0.061134	4
Secondary	Continuous	10% LOD Model 3 (Proteins + Age,Sex,Center,BMI,Lipids,SBP)	RISC	KIM1_Q96D42_organ_damage	-0.0610911	0.0610911	4
Secondary	Continuous	3% LOD Model 1 (Only Proteins)	RISC	MASP1_P48740_immune_respon	-0.0677415	0.0677415	4
Secondary	Continuous	10% LOD Model 1 (Only Proteins)	RISC	MASP1_P48740_immune_respon	-0.0503841	0.0503841	4
Secondary	Continuous	10% LOD Model 3 (Proteins + Age,Sex,Center,BMI,Lipids,SBP)	RISC	MASP1_P48740_immune_respon	-0.0349585	0.0349585	4
Secondary	Continuous	25% LOD Model 3 (Proteins + Age,Sex,Center,BMI,Lipids,SBP)	RISC	MASP1_P48740_immune_respon	-0.0332194	0.0332194	4
Secondary	Continuous	3% LOD Model 3 (Proteins + Age,Sex,Center,BMI,Lipids,SBP)	RISC	MASP1_P48740_immune_respon	-0.0283739	0.0283739	4
Secondary	Continuous	25% LOD Model 1 (Only Proteins)	RISC	MASP1_P48740_immune_respon	-0.0148467	0.0148467	4
Secondary	Continuous	3% LOD Model 1 (Only Proteins)	RISC	MCP_1_P13500_inflam	0.0482522	0.0482522	4
Secondary	Continuous	10% LOD Model 1 (Only Proteins)	RISC	MCP_1_P13500_inflam	0.0287828	0.0287828	4
Secondary	Continuous	25% LOD Model 1 (Only Proteins)	RISC	MCP_1_P13500_inflam	0.000387526	0.000387526	4
Secondary	Continuous	10% LOD Model 3 (Proteins + Age,Sex,Center,BMI,Lipids,SBP)	RISC	MYOC_Q99972_develo	0.0809389	0.0809389	4
Secondary	Continuous	10% LOD Model 1 (Only Proteins)	RISC	MYOC_Q99972_develo	0.0808624	0.0808624	4
Secondary	Continuous	25% LOD Model 3 (Proteins + Age,Sex,Center,BMI,Lipids,SBP)	RISC	MYOC_Q99972_develo	0.0801317	0.0801317	4
Secondary	Continuous	3% LOD Model 1 (Only Proteins)	RISC	MYOC_Q99972_develo	0.0795318	0.0795318	4
Secondary	Continuous	3% LOD Model 3 (Proteins + Age,Sex,Center,BMI,Lipids,SBP)	RISC	MYOC_Q99972_develo	0.0681814	0.0681814	4
Secondary	Continuous	25% LOD Model 1 (Only Proteins)	RISC	MYOC_Q99972_develo	0.0586624	0.0586624	4
Secondary	Continuous	3% LOD Model 3 (Proteins + Age,Sex,Center,BMI,Lipids,SBP)	RISC	PILRB_Q9UKJ0_metabo	-0.0676074	0.0676074	4
Secondary	Continuous	10% LOD Model 3 (Proteins + Age,Sex,Center,BMI,Lipids,SBP)	RISC	PILRB_Q9UKJ0_metabo	-0.057921	0.057921	4
Secondary	Continuous	25% LOD Model 3 (Proteins + Age,Sex,Center,BMI,Lipids,SBP)	RISC	PILRB_Q9UKJ0_metabo	-0.0543677	0.0543677	4
Secondary	Continuous	3% LOD Model 1 (Only Proteins)	ULSAM	SCF_P21583_inflam	0.0443207	0.0443207	4
Secondary	Continuous	3% LOD Model 1 (Only Proteins)	ULSAM	SERPINA12_Q8IW75_cardio_ii	-0.0714666	0.0714666	4
Secondary	Continuous	3% LOD Model 3 (Proteins + Age,Sex,Center,BMI,Lipids,SBP)	ULSAM	SERPINA12_Q8IW75_cardio_ii	-0.00955726	0.00955726	4
Secondary	Continuous	10% LOD Model 3 (Proteins + Age,Sex,Center,BMI,Lipids,SBP)	RISC	SOD2_P04179_cardio_ii	0.198393	0.198393	4
Secondary	Continuous	25% LOD Model 3 (Proteins + Age,Sex,Center,BMI,Lipids,SBP)	RISC	SOD2_P04179_cardio_ii	0.182757	0.182757	4
Secondary	Continuous	3% LOD Model 3 (Proteins + Age,Sex,Center,BMI,Lipids,SBP)	RISC	SOD2_P04179_cardio_ii	0.181322	0.181322	4
Secondary	Continuous	3% LOD Model 1 (Only Proteins)	RISC	SOD2_P04179_cardio_ii	0.120711	0.120711	4
Secondary	Continuous	10% LOD Model 1 (Only Proteins)	RISC	SOD2_P04179_cardio_ii	0.113673	0.113673	4
Secondary	Continuous	25% LOD Model 1 (Only Proteins)	RISC	SOD2_P04179_cardio_ii	0.102335	0.102335	4
Secondary	Continuous	3% LOD Model 1 (Only Proteins)	ULSAM	SOD2_P04179_cardio_ii	-0.0288676	0.0288676	4
Secondary	Continuous	25% LOD Model 3 (Proteins + Age,Sex,Center,BMI,Lipids,SBP)	RISC	TFPI_2_P48307_oncolo_ii	0.083054	0.083054	4
Secondary	Continuous	10% LOD Model 3 (Proteins + Age,Sex,Center,BMI,Lipids,SBP)	RISC	TFPI_2_P48307_oncolo_ii	0.0807435	0.0807435	4
Secondary	Continuous	3% LOD Model 3 (Proteins + Age,Sex,Center,BMI,Lipids,SBP)	RISC	TFPI_2_P48307_oncolo_ii	0.0725701	0.0725701	4
Secondary	Continuous	10% LOD Model 1 (Only Proteins)	RISC	TFPI_2_P48307_oncolo_ii	0.0578861	0.0578861	4
Secondary	Continuous	3% LOD Model 1 (Only Proteins)	RISC	TFPI_2_P48307_oncolo_ii	0.0575716	0.0575716	4
Secondary	Continuous	25% LOD Model 1 (Only Proteins)	RISC	TFPI_2_P48307_oncolo_ii	0.047991	0.047991	4
Secondary	Continuous	3% LOD Model 1 (Only Proteins)	ULSAM	TWEAK_O43508_inflam	0.106734	0.106734	4
Secondary	Continuous	3% LOD Model 3 (Proteins + Age,Sex,Center,BMI,Lipids,SBP)	ULSAM	TWEAK_O43508_inflam	0.00337656	0.00337656	4
Secondary	Continuous	3% LOD Model 1 (Only Proteins)	ULSAM	VEGFD_O43915_cardio_ii	0.0433881	0.0433881	4
Secondary	Continuous	25% LOD Model 1 (Only Proteins)	ULSAM	VEGFD_O43915_cardio_ii	0.0255889	0.0255889	4
Secondary	Continuous	10% LOD Model 1 (Only Proteins)	ULSAM	VEGFD_O43915_cardio_ii	0.0255889	0.0255889	4
Secondary	Continuous	25% LOD Model 1 (Only Proteins)	ULSAM	AREG_P15514_immune_respon	-0.0159865	0.0159865	3
Secondary	Continuous	10% LOD Model 1 (Only Proteins)	ULSAM	AREG_P15514_immune_respon	-0.0159865	0.0159865	3
Secondary	Continuous	3% LOD Model 1 (Only Proteins)	ULSAM	AREG_P15514_immune_respon	-0.0107135	0.0107135	3
Secondary	Continuous	3% LOD Model 3 (Proteins + Age,Sex,Center,BMI,Lipids,SBP)	ULSAM	AREG_P15514_immune_respon	-0.00443873	0.00443873	3
Secondary	Continuous	3% LOD Model 3 (Proteins + Age,Sex,Center,BMI,Lipids,SBP)	ULSAM	AREG_P15514_oncolo_ii	-0.0670421	0.0670421	3
Secondary	Continuous	25% LOD Model 3 (Proteins + Age,Sex,Center,BMI,Lipids,SBP)	ULSAM	AREG_P15514_oncolo_ii	-0.0371705	0.0371705	3
Secondary	Continuous	10% LOD Model 3 (Proteins + Age,Sex,Center,BMI,Lipids,SBP)	ULSAM	AREG_P15514_oncolo_ii	-0.0371705	0.0371705	3
Secondary	Continuous	3% LOD Model 1 (Only Proteins)	ULSAM	AREG_P15514_oncolo_ii	-0.0336608	0.0336608	3
Secondary	Continuous	25% LOD Model 1 (Only Proteins)	ULSAM	AXL_P30530_cardio_iii	-0.02955	0.02955	3
Secondary	Continuous	10% LOD Model 1 (Only Proteins)	ULSAM	AXL_P30530_cardio_iii	-0.02955	0.02955	3
Secondary	Continuous	3% LOD Model 1 (Only Proteins)	ULSAM	AXL_P30530_cardio_iii	-0.00497969	0.00497969	3
Secondary	Continuous	25% LOD Model 1 (Only Proteins)	ULSAM	CES1_P23141_cardio	-0.0949542	0.0949542	3
Secondary	Continuous	10% LOD Model 1 (Only Proteins)	ULSAM	CES1_P23141_cardio	-0.0949542	0.0949542	3
Secondary	Continuous	25% LOD Model 3 (Proteins + Age,Sex,Center,BMI,Lipids,SBP)	ULSAM	CES1_P23141_cardio	-0.0377992	0.0377992	3
Secondary	Continuous	10% LOD Model 3 (Proteins + Age,Sex,Center,BMI,Lipids,SBP)	ULSAM	CES1_P23141_cardio	-0.0377992	0.0377992	3
Secondary	Continuous	3% LOD Model 1 (Only Proteins)	ULSAM	CES1_P23141_cardio	-0.0292934	0.0292934	3
Secondary	Continuous	3% LOD Model 3 (Proteins + Age,Sex,Center,BMI,Lipids,SBP)	RISC	CST6_Q15828_develo	-0.11405	0.11405	3
Secondary	Continuous	10% LOD Model 3 (Proteins + Age,Sex,Center,BMI,Lipids,SBP)	RISC	CST6_Q15828_develo	-0.108886	0.108886	3
Secondary	Continuous	25% LOD Model 3 (Proteins + Age,Sex,Center,BMI,Lipids,SBP)	RISC	CST6_Q15828_develo	-0.103984	0.103984	3
Secondary	Continuous	3% LOD Model 1 (Only Proteins)	RISC	CST6_Q15828_develo	-0.0129981	0.0129981	3
Secondary	Continuous	3% LOD Model 3 (Proteins + Age,Sex,Center,BMI,Lipids,SBP)	RISC	HSD11B1_P28845_immune_respon	0.0544352	0.0544352	3
Secondary	Continuous	3% LOD Model 1 (Only Proteins)	RISC	HSD11B1_P28845_immune_respon	0.0527102	0.0527102	3
Secondary	Continuous	10% LOD Model 3 (Proteins + Age,Sex,Center,BMI,Lipids,SBP)	RISC	HSD11B1_P28845_immune_respon	0.0491996	0.0491996	3
Secondary	Continuous	25% LOD Model 3 (Proteins + Age,Sex,Center,BMI,Lipids,SBP)	RISC	HSD11B1_P28845_immune_respon	0.0491179	0.0491179	3
Secondary	Continuous	10% LOD Model 1 (Only Proteins)	RISC	HSD11B1_P28845_immune_respon	0.0416832	0.0416832	3
Secondary	Continuous	25% LOD Model 1 (Only Proteins)	RISC	HSD11B1_P28845_immune_respon	0.0353477	0.0353477	3
Secondary	Continuous	3% LOD Model 3 (Proteins + Age,Sex,Center,BMI,Lipids,SBP)	RISC	ITGB5_P18084_oncolo_ii	0.0882468	0.0882468	3
Secondary	Continuous	10% LOD Model 3 (Proteins + Age,Sex,Center,BMI,Lipids,SBP)	RISC	ITGB5_P18084_oncolo_ii	0.0732613	0.0732613	3
Secondary	Continuous	25% LOD Model 3 (Proteins + Age,Sex,Center,BMI,Lipids,SBP)	RISC	ITGB5_P18084_oncolo_ii	0.0644119	0.0644119	3
Secondary	Continuous	3% LOD Model 1 (Only Proteins)	RISC	ITGB5_P18084_oncolo_ii	0.0511596	0.0511596	3
Secondary	Continuous	10% LOD Model 1 (Only Proteins)	RISC	ITGB5_P18084_oncolo_ii	0.0322852	0.0322852	3
Secondary	Continuous	25% LOD Model 1 (Only Proteins)	RISC	ITGB5_P18084_oncolo_ii	0.0303911	0.0303911	3
Secondary	Continuous	25% LOD Model 1 (Only Proteins)	RISC	SELE_P16581_cardio_iii	-0.0786425	0.0786425	3
Secondary	Continuous	10% LOD Model 1 (Only Proteins)	RISC	SELE_P16581_cardio_iii	-0.0745579	0.0745579	3
Secondary	Continuous	3% LOD Model 1 (Only Proteins)	RISC	SELE_P16581_cardio_iii	-0.0572029	0.0572029	3
Secondary	Continuous	3% LOD Model 1 (Only Proteins)	ULSAM	SELE_P16581_cardio_iii	-0.0922927	0.0922927	3
Secondary	Continuous	3% LOD Model 3 (Proteins + Age,Sex,Center,BMI,Lipids,SBP)	ULSAM	SELE_P16581_cardio_iii	-0.0733803	0.0733803	3
Secondary	Continuous	25% LOD Model 1 (Only Proteins)	ULSAM	SELE_P16581_cardio_iii	-0.0446936	0.0446936	3
Secondary	Continuous	10% LOD Model 1 (Only Proteins)	ULSAM	SELE_P16581_cardio_iii	-0.0446936	0.0446936	3
Secondary	Continuous	25% LOD Model 3 (Proteins + Age,Sex,Center,BMI,Lipids,SBP)	ULSAM	SELE_P16581_cardio_iii	-0.0170887	0.0170887	3
Secondary	Continuous	10% LOD Model 3 (Proteins + Age,Sex,Center,BMI,Lipids,SBP)	ULSAM	SELE_P16581_cardio_iii	-0.0170887	0.0170887	3
Secondary	Continuous	3% LOD Model 3 (Proteins + Age,Sex,Center,BMI,Lipids,SBP)	RISC	SPARCL1_Q14515_cardio	0.155674	0.155674	3
Secondary	Continuous	10% LOD Model 3 (Proteins + Age,Sex,Center,BMI,Lipids,SBP)	RISC	SPARCL1_Q14515_cardio	0.154226	0.154226	3
Secondary	Continuous	25% LOD Model 3 (Proteins + Age,Sex,Center,BMI,Lipids,SBP)	RISC	SPARCL1_Q14515_cardio	0.152509	0.152509	3
Secondary	Continuous	3% LOD Model 1 (Only Proteins)	RISC	SPARCL1_Q14515_cardio	0.0162319	0.0162319	3
Secondary	Continuous	10% LOD Model 1 (Only Proteins)	RISC	SPARCL1_Q14515_cardio	0.00243244	0.00243244	3
Secondary	Continuous	3% LOD Model 1 (Only Proteins)	RISC	TNFRSF4_P43489_oncolo_ii	0.0816815	0.0816815	3
Secondary	Continuous	10% LOD Model 1 (Only Proteins)	RISC	TNFRSF4_P43489_oncolo_ii	0.0533568	0.0533568	3
Secondary	Continuous	3% LOD Model 3 (Proteins + Age,Sex,Center,BMI,Lipids,SBP)	RISC	TNFRSF4_P43489_oncolo_ii	0.0425195	0.0425195	3
Secondary	Continuous	10% LOD Model 3 (Proteins + Age,Sex,Center,BMI,Lipids,SBP)	RISC	TNFRSF4_P43489_oncolo_ii	0.042058	0.042058	3
Secondary	Continuous	25% LOD Model 3 (Proteins + Age,Sex,Center,BMI,Lipids,SBP)	RISC	TNFRSF4_P43489_oncolo_ii	0.0316219	0.0316219	3
Secondary	Continuous	25% LOD Model 1 (Only Proteins)	RISC	TNFRSF4_P43489_oncolo_ii	0.0249537	0.0249537	3
Secondary	Continuous	10% LOD Model 3 (Proteins + Age,Sex,Center,BMI,Lipids,SBP)	RISC	TR_AP_P13686_cardio_iii	-0.175131	0.175131	3
Secondary	Continuous	25% LOD Model 3 (Proteins + Age,Sex,Center,BMI,Lipids,SBP)	RISC	TR_AP_P13686_cardio_iii	-0.174954	0.174954	3
Secondary	Continuous	3% LOD Model 3 (Proteins + Age,Sex,Center,BMI,Lipids,SBP)	RISC	TR_AP_P13686_cardio_iii	-0.160392	0.160392	3
Secondary	Continuous	25% LOD Model 1 (Only Proteins)	RISC	TR_AP_P13686_cardio_iii	-0.0726736	0.0726736	3
Secondary	Continuous	10% LOD Model 1 (Only Proteins)	RISC	TR_AP_P13686_cardio_iii	-0.0724965	0.0724965	3
Secondary	Continuous	3% LOD Model 1 (Only Proteins)	RISC	TR_AP_P13686_cardio_iii	-0.0514038	0.0514038	3
Secondary	Continuous	3% LOD Model 1 (Only Proteins)	RISC	CCL16_O15467_cardio_iii	-0.0352204	0.0352204	2
Secondary	Continuous	10% LOD Model 1 (Only Proteins)	RISC	CCL16_O15467_cardio_iii	-0.0159271	0.0159271	2
Secondary	Continuous	25% LOD Model 1 (Only Proteins)	RISC	CCL16_O15467_cardio_iii	-0.00821378	0.00821378	2
Secondary	Continuous	3% LOD Model 3 (Proteins + Age,Sex,Center,BMI,Lipids,SBP)	RISC	CD93_Q9NPY3_cardio_iii	0.00294193	0.00294193	2
Secondary	Continuous	25% LOD Model 3 (Proteins + Age,Sex,Center,BMI,Lipids,SBP)	RISC	CEACAM5_P06731_oncolo_ii	0.0853186	0.0853186	2
Secondary	Continuous	3% LOD Model 3 (Proteins + Age,Sex,Center,BMI,Lipids,SBP)	ULSAM	CTSO_P43234_metabo	-0.0212518	0.0212518	2
Secondary	Continuous	3% LOD Model 3 (Proteins + Age,Sex,Center,BMI,Lipids,SBP)	RISC	DPP6_P42658_organ_damage	-0.0990559	0.0990559	2
Secondary	Continuous	10% LOD Model 3 (Proteins + Age,Sex,Center,BMI,Lipids,SBP)	RISC	DPP6_P42658_organ_damage	-0.0932168	0.0932168	2
Secondary	Continuous	25% LOD Model 3 (Proteins + Age,Sex,Center,BMI,Lipids,SBP)	RISC	DPP6_P42658_organ_damage	-0.081253	0.081253	2
Secondary	Continuous	25% LOD Model 3 (Proteins + Age,Sex,Center,BMI,Lipids,SBP)	RISC	DSG4_Q86SJ6_organ_damage	-0.047763	0.047763	2
Secondary	Continuous	3% LOD Model 3 (Proteins + Age,Sex,Center,BMI,Lipids,SBP)	RISC	DSG4_Q86SJ6_organ_damage	-0.0474849	0.0474849	2
Secondary	Continuous	10% LOD Model 3 (Proteins + Age,Sex,Center,BMI,Lipids,SBP)	RISC	DSG4_Q86SJ6_organ_damage	-0.0465103	0.0465103	2
Secondary	Continuous	25% LOD Model 1 (Only Proteins)	ULSAM	EDAR_Q9UNE0_immune_respon	-0.00296236	0.00296236	2
Secondary	Continuous	10% LOD Model 1 (Only Proteins)	ULSAM	EDAR_Q9UNE0_immune_respon	-0.00296236	0.00296236	2
Secondary	Continuous	25% LOD Model 3 (Proteins + Age,Sex,Center,BMI,Lipids,SBP)	ULSAM	EDAR_Q9UNE0_immune_respon	-0.00285131	0.00285131	2
Secondary	Continuous	10% LOD Model 3 (Proteins + Age,Sex,Center,BMI,Lipids,SBP)	ULSAM	EDAR_Q9UNE0_immune_respon	-0.00285131	0.00285131	2
Secondary	Continuous	3% LOD Model 1 (Only Proteins)	ULSAM	GH_P01241_cardio_ii	-0.0137366	0.0137366	2
Secondary	Continuous	3% LOD Model 1 (Only Proteins)	ULSAM	KIT_P10721_cardio	0.0131737	0.0131737	2
Secondary	Continuous	3% LOD Model 3 (Proteins + Age,Sex,Center,BMI,Lipids,SBP)	RISC	LGMN_Q99538_develo	-0.0752468	0.0752468	2
Secondary	Continuous	25% LOD Model 3 (Proteins + Age,Sex,Center,BMI,Lipids,SBP)	RISC	LGMN_Q99538_develo	-0.0682641	0.0682641	2
Secondary	Continuous	10% LOD Model 3 (Proteins + Age,Sex,Center,BMI,Lipids,SBP)	RISC	LGMN_Q99538_develo	-0.0648867	0.0648867	2
Secondary	Continuous	10% LOD Model 3 (Proteins + Age,Sex,Center,BMI,Lipids,SBP)	RISC	MARCO_Q9UEW3_cardio_ii	-0.0920237	0.0920237	2
Secondary	Continuous	25% LOD Model 3 (Proteins + Age,Sex,Center,BMI,Lipids,SBP)	RISC	MARCO_Q9UEW3_cardio_ii	-0.0883931	0.0883931	2
Secondary	Continuous	3% LOD Model 3 (Proteins + Age,Sex,Center,BMI,Lipids,SBP)	RISC	MARCO_Q9UEW3_cardio_ii	-0.0546333	0.0546333	2
Secondary	Continuous	10% LOD Model 1 (Only Proteins)	RISC	MEP1B_Q16820_metabo	-0.0380317	0.0380317	2
Secondary	Continuous	25% LOD Model 1 (Only Proteins)	RISC	MEP1B_Q16820_metabo	-0.0305118	0.0305118	2
Secondary	Continuous	3% LOD Model 1 (Only Proteins)	ULSAM	PCOLCE_Q15113_cardio	0.00735267	0.00735267	2
Secondary	Continuous	3% LOD Model 1 (Only Proteins)	ULSAM	PON3_Q15166_cardio_iii	0.109398	0.109398	2
Secondary	Continuous	3% LOD Model 3 (Proteins + Age,Sex,Center,BMI,Lipids,SBP)	ULSAM	PON3_Q15166_cardio_iii	0.0764747	0.0764747	2
Secondary	Continuous	25% LOD Model 1 (Only Proteins)	ULSAM	PON3_Q15166_cardio_iii	0.056334	0.056334	2
Secondary	Continuous	10% LOD Model 1 (Only Proteins)	ULSAM	PON3_Q15166_cardio_iii	0.056334	0.056334	2
Secondary	Continuous	25% LOD Model 3 (Proteins + Age,Sex,Center,BMI,Lipids,SBP)	ULSAM	PON3_Q15166_cardio_iii	0.00991846	0.00991846	2
Secondary	Continuous	10% LOD Model 3 (Proteins + Age,Sex,Center,BMI,Lipids,SBP)	ULSAM	PON3_Q15166_cardio_iii	0.00991846	0.00991846	2
Secondary	Continuous	3% LOD Model 3 (Proteins + Age,Sex,Center,BMI,Lipids,SBP)	RISC	RET_P07949_oncolo_ii	-0.077023	0.077023	2
Secondary	Continuous	25% LOD Model 3 (Proteins + Age,Sex,Center,BMI,Lipids,SBP)	RISC	RET_P07949_oncolo_ii	-0.0570726	0.0570726	2
Secondary	Continuous	10% LOD Model 3 (Proteins + Age,Sex,Center,BMI,Lipids,SBP)	RISC	RET_P07949_oncolo_ii	-0.0537181	0.0537181	2
Secondary	Continuous	25% LOD Model 3 (Proteins + Age,Sex,Center,BMI,Lipids,SBP)	RISC	RNASE3_P12724_metabo	-0.0312304	0.0312304	2
Secondary	Continuous	10% LOD Model 3 (Proteins + Age,Sex,Center,BMI,Lipids,SBP)	RISC	RNASE3_P12724_metabo	-0.0299897	0.0299897	2
Secondary	Continuous	3% LOD Model 1 (Only Proteins)	RISC	ST3GAL1_Q11201_organ_damage	0.048536	0.048536	2
Secondary	Continuous	10% LOD Model 1 (Only Proteins)	RISC	ST3GAL1_Q11201_organ_damage	0.0297477	0.0297477	2
Secondary	Continuous	25% LOD Model 1 (Only Proteins)	RISC	ST3GAL1_Q11201_organ_damage	0.0184668	0.0184668	2
Secondary	Continuous	3% LOD Model 1 (Only Proteins)	ULSAM	ST3GAL1_Q11201_organ_damage	0.00034944	0.00034944	2
Secondary	Continuous	3% LOD Model 3 (Proteins + Age,Sex,Center,BMI,Lipids,SBP)	ULSAM	SYND1_P18827_oncolo_ii	-0.00782638	0.00782638	2
Secondary	Continuous	25% LOD Model 1 (Only Proteins)	RISC	TF_P13726_cardio_ii	0.00608374	0.00608374	2
Secondary	Continuous	3% LOD Model 1 (Only Proteins)	RISC	TF_P13726_cardio_ii	0.00349744	0.00349744	2
Secondary	Continuous	10% LOD Model 1 (Only Proteins)	RISC	TF_P13726_cardio_ii	0.00339632	0.00339632	2
Secondary	Continuous	3% LOD Model 1 (Only Proteins)	RISC	TLR3_O15455_oncolo_ii	-0.0714432	0.0714432	2
Secondary	Continuous	10% LOD Model 1 (Only Proteins)	RISC	TLR3_O15455_oncolo_ii	-0.0560492	0.0560492	2
Secondary	Continuous	25% LOD Model 1 (Only Proteins)	RISC	TLR3_O15455_oncolo_ii	-0.0412614	0.0412614	2
Secondary	Continuous	10% LOD Model 1 (Only Proteins)	RISC	AZU1_P20160_cardio_iii	-0.00312522	0.00312522	1
Secondary	Continuous	3% LOD Model 3 (Proteins + Age,Sex,Center,BMI,Lipids,SBP)	ULSAM	AZU1_P20160_cardio_iii	-0.0202703	0.0202703	1
Secondary	Continuous	25% LOD Model 1 (Only Proteins)	ULSAM	AZU1_P20160_cardio_iii	-0.0113807	0.0113807	1
Secondary	Continuous	10% LOD Model 1 (Only Proteins)	ULSAM	AZU1_P20160_cardio_iii	-0.0113807	0.0113807	1
Secondary	Continuous	25% LOD Model 3 (Proteins + Age,Sex,Center,BMI,Lipids,SBP)	ULSAM	AZU1_P20160_cardio_iii	-0.0068947	0.0068947	1
Secondary	Continuous	10% LOD Model 3 (Proteins + Age,Sex,Center,BMI,Lipids,SBP)	ULSAM	AZU1_P20160_cardio_iii	-0.0068947	0.0068947	1
Secondary	Continuous	3% LOD Model 1 (Only Proteins)	RISC	CLEC11A_Q9Y240_develo	-0.0179059	0.0179059	1
Secondary	Continuous	25% LOD Model 1 (Only Proteins)	RISC	FURIN_P09958_oncolo_ii	-0.0540631	0.0540631	1
Secondary	Continuous	10% LOD Model 1 (Only Proteins)	RISC	FURIN_P09958_oncolo_ii	-0.0430011	0.0430011	1
Secondary	Continuous	3% LOD Model 1 (Only Proteins)	RISC	FURIN_P09958_oncolo_ii	-0.0409752	0.0409752	1
Secondary	Continuous	3% LOD Model 1 (Only Proteins)	RISC	IL_18R1_Q13478_inflam	-0.0198171	0.0198171	1
Secondary	Continuous	10% LOD Model 1 (Only Proteins)	RISC	IL_18R1_Q13478_inflam	-0.0109513	0.0109513	1
Secondary	Continuous	25% LOD Model 1 (Only Proteins)	RISC	IL_18R1_Q13478_inflam	-0.00404576	0.00404576	1
[truncated: 402 more rows]

## Sheet: ESM 8
ESM Table 8. Number of times a protein was selected among the named set of models
[truncated: 136 more rows]

[truncated: 1 more sheets: ESM 9]
